# Supplementary material for: Transcriptomic comparison of ovarian granulosa cells between adult sheep and prepubertal lambs
Source: BMC Genomics. 2022 Feb 21;23:151. doi: 10.1186/s12864-022-08379-x (PMC8862527; doi:10.1186/s12864-022-08379-x)
Supplement: Supplementary file 1 — Additional file 1: Table S1. The results of original data filtering. [file 12864_2022_8379_MOESM1_ESM.xlsx]

## Sheet: allsample.Filterstat
Supplemental Table 1: The results of original data filtering
Groups	A_1	A_2	A_3	B_1	B_2	B_3	C_1	C_2	C_3
Read Length	150	150	150	150	150	150	150	150	150
Total Raw Reads	43909748	47476098	48838228	42839758	50193206	58581656	52517972	55976308	52554766
Total Raw Bases	6586462200	7121414700	7325734200	6425963700	7528980900	8787248400	7877695800	8396446200	7883214900
Total Clean Reads	43331860	47114988	48039462	42582614	49837744	58018788	52011750	55412616	51999014
Total Clean Reads Ratio(%)	98.68	99.24	98.36	99.4	99.29	99.04	99.04	98.99	98.94
Total Clean Bases	6499779000	7067248200	7205919300	6387392100	7475661600	8702818200	7801762500	8311892400	7799852100
Total Clean Bases Ratio(%)	98.68	99.24	98.36	99.4	99.29	99.04	99.04	98.99	98.94
Total Adatper Reads	565702	357138	794654	253640	351374	557892	501678	558818	551320
Total Adatper Reads Ratio(%)	1.29	0.75	1.63	0.59	0.7	0.95	0.96	1	1.05
Total Low Quality Reads	12186	3972	4112	3504	4088	4976	4544	4874	4432
Total Low Quality Reads Ratio(%)	0.03	0.01	0.01	0.01	0.01	0.01	0.01	0.01	0.01
Clean Reads GC(%)	51.09	51.22	52.45	50.13	51.03	50.83	50.84	50.91	50.42
Clean Reads Q20(%)	96.85	95.65	95.76	96.05	95.7	95.63	95.75	95.74	95.48
Clean Reads Q30(%)	92.19	89.61	89.82	90.32	89.72	89.57	89.8	89.78	89.28
