# Supplementary material for: Transcriptomic comparison of ovarian granulosa cells between adult sheep and prepubertal lambs
Source: BMC Genomics. 2022 Feb 21;23:151. doi: 10.1186/s12864-022-08379-x (PMC8862527; doi:10.1186/s12864-022-08379-x)
Supplement: Supplementary file 2 — Additional file 2: Table S2. The gene expression of all samples and DEGs between groups. [file 12864_2022_8379_MOESM2_ESM.xlsx]

## Sheet: all samples
The genes expression of all samples
GeneID	A_1	A_2	A_3	B_1	B_2	B_3	C_1	C_2	C_3	Symbol	Cellular_Component	Biological_Process	Molecular_Function	Pathway
100034665	3.5401	2.8863	1.5575	3.0771	2.0408	2.2595	2.4775	3.3374	1.2168	NOX4;	GO:0048471//perinuclear region of cytoplasm;GO:0071944//cell periphery;GO:0016021//integral component of membrane	GO:0007569//cell aging;GO:0045453//bone resorption;GO:0043406//positive regulation of MAP kinase activity;GO:0008285//negative regulation of cell proliferation;GO:0042554//superoxide anion generation;GO:0055007//cardiac muscle cell differentiation;GO:2000573//positive regulation of DNA biosynthetic process;GO:0055114//oxidation-reduction process;GO:0051897//positive regulation of protein kinase B…	GO:0072341//modified amino acid binding;GO:0016175//superoxide-generating NADPH oxidase activity	K08008//Leukocyte transendothelial migration;Osteoclast differentiation;Phagosome;HIF-1 signaling pathway
100034666	0	0	0.0706	0	0	0	0	0	0	TYRP1;tyrosinase-related protein 1	GO:0010008//endosome membrane;GO:0016021//integral component of membrane;GO:0033162//melanosome membrane;GO:0030669//clathrin-coated endocytic vesicle membrane	GO:0032438//melanosome organization;GO:0043438//acetoacetic acid metabolic process;GO:0030318//melanocyte differentiation;GO:0048023//positive regulation of melanin biosynthetic process;GO:0055114//oxidation-reduction process	GO:0016716//oxidoreductase activity, acting on paired donors, with incorporation or reduction of molecular oxygen, another compound as one donor, and incorporation of one atom of oxygen;GO:0046982//protein heterodimerization activity;GO:0005507//copper ion binding;GO:0042803//protein homodimerization activity	K00506//Melanogenesis;Metabolic pathways;Tyrosine metabolism
100034667	0.1557	0	0.1157	0.1854	0.0843	0.1217	0.1045	0.0249	0	NOX1;	GO:0005769//early endosome;GO:0071438//invadopodium membrane;GO:0043020//NADPH oxidase complex	GO:0008284//positive regulation of cell proliferation;GO:0042743//hydrogen peroxide metabolic process;GO:0010575//positive regulation vascular endothelial growth factor production;GO:0001525//angiogenesis;GO:0042554//superoxide anion generation;GO:0015992//proton transport;GO:1902177//positive regulation of oxidative stress-induced intrinsic apoptotic signaling pathway;GO:0071455//cellular respon…	GO:0030171//voltage-gated proton channel activity;GO:0048365//Rac GTPase binding;GO:0016175//superoxide-generating NADPH oxidase activity	K08008//Leukocyte transendothelial migration;Phagosome;Osteoclast differentiation;HIF-1 signaling pathway
100034668	41.7765	29.6508	33.2802	43.4397	42.7236	40.1898	38.7013	36.3873	44.7079	CLN5;ceroid-lipofuscinosis%2C neuronal 5	GO:0048471//perinuclear region of cytoplasm;GO:0005783//endoplasmic reticulum;GO:0005775//vacuolar lumen;GO:0005794//Golgi apparatus;GO:0016021//integral component of membrane;GO:0005765//lysosomal membrane	GO:0070085//glycosylation;GO:0006465//signal peptide processing;GO:0007420//brain development;GO:0022008//neurogenesis;GO:0007042//lysosomal lumen acidification;GO:0007601//visual perception	GO:0005537//mannose binding	K12390//Lysosome
100034669	0	0.1285	0	0.0667	0	0	0	0.1076	0	TAC1;tachykinin%2C precursor 1	GO:0005829//cytosol;GO:0005615//extracellular space;GO:0030424//axon;GO:0043025//neuronal cell body;GO:0005886//plasma membrane	GO:0009725//response to hormone;GO:0045087//innate immune response;GO:0050829//defense response to Gram-negative bacterium;GO:0046878//positive regulation of saliva secretion;GO:0019732//antifungal humoral response;GO:0019233//sensory perception of pain;GO:0010459//negative regulation of heart rate;GO:0032230//positive regulation of synaptic transmission, GABAergic;GO:0051496//positive regulation…	GO:0031835//substance P receptor binding	-
100034671	0	0	0.0666	0	0	0	0	0	0	PAG11;pregnancy-associated glycoprotein 11	GO:0005886//plasma membrane;GO:0045121//membrane raft;GO:0005622//intracellular;GO:0005615//extracellular space	GO:0035556//intracellular signal transduction;GO:0030163//protein catabolic process;GO:0050868//negative regulation of T cell activation;GO:0006508//proteolysis	GO:0042169//SH2 domain binding;GO:0004190//aspartic-type endopeptidase activity	K06002//Protein digestion and absorption
100034672	17.0289	6.1206	38.4016	1.287	10.1758	2.1283	1.6314	6.0901	1.6984	PTX3;	-	-	-	K01115//Glutamatergic synapse;Choline metabolism in cancer;Metabolic pathways;Ras signaling pathway;Glycerophospholipid metabolism;GnRH signaling pathway;Biosynthesis of secondary metabolites;Fc gamma R-mediated phagocytosis;Sphingolipid signaling pathway;Phospholipase D signaling pathway;cAMP signaling pathway;Ether lipid metabolism;Endocytosis;K01672//Nitrogen metabolism
100036757	1.0102	1.2779	1.2731	0.9517	0.8186	1.432	0.9479	1.3845	1.0531	CYBB;	GO:0005739//mitochondrion;GO:0043020//NADPH oxidase complex;GO:0045121//membrane raft;GO:0005764//lysosome	GO:0034765//regulation of ion transmembrane transport;GO:0042554//superoxide anion generation;GO:0050665//hydrogen peroxide biosynthetic process;GO:0055114//oxidation-reduction process;GO:0006954//inflammatory response	GO:0009055//electron carrier activity;GO:0046872//metal ion binding;GO:0016175//superoxide-generating NADPH oxidase activity;GO:0005244//voltage-gated ion channel activity;GO:0046982//protein heterodimerization activity;GO:0050660//flavin adenine dinucleotide binding;GO:0020037//heme binding	K08008//HIF-1 signaling pathway;Phagosome;Osteoclast differentiation;Leukocyte transendothelial migration
100036758	3.4592	3.7094	3.5475	4.7752	3.9094	3.2011	3.552	3.8995	3.5664	TRAF3;	GO:0009898//cytoplasmic side of plasma membrane;GO:0035631//CD40 receptor complex	GO:0002224//toll-like receptor signaling pathway;GO:0050688//regulation of defense response to virus;GO:0030162//regulation of proteolysis;GO:0032648//regulation of interferon-beta production;GO:0016567//protein ubiquitination;GO:0042981//regulation of apoptotic process;GO:0033209//tumor necrosis factor-mediated signaling pathway;GO:0032088//negative regulation of NF-kappaB transcription factor a…	GO:0031996//thioesterase binding;GO:0008270//zinc ion binding;GO:0004842//ubiquitin-protein transferase activity;GO:0019901//protein kinase binding;GO:0031625//ubiquitin protein ligase binding;GO:0005164//tumor necrosis factor receptor binding;GO:0019903//protein phosphatase binding	K03174//Small cell lung cancer;Viral carcinogenesis;Toll-like receptor signaling pathway;RIG-I-like receptor signaling pathway;Pathways in cancer;NF-kappa B signaling pathway;Epstein-Barr virus infection;Hepatitis C;Herpes simplex infection;TNF signaling pathway
100036759	324.408	310.139	322.792	265.71	259.865	306.031	283.579	290.077	252.659	HK1;	GO:0005741//mitochondrial outer membrane;GO:0045121//membrane raft;GO:0097228//sperm principal piece;GO:0005829//cytosol	GO:0051156//glucose 6-phosphate metabolic process;GO:0046835//carbohydrate phosphorylation;GO:0019318//hexose metabolic process;GO:0006096//glycolytic process;GO:0001678//cellular glucose homeostasis	GO:0005536//glucose binding;GO:0019158//mannokinase activity;GO:0005524//ATP binding;GO:0008865//fructokinase activity;GO:0004340//glucokinase activity	K00844//Biosynthesis of secondary metabolites;Butirosin and neomycin biosynthesis;HIF-1 signaling pathway;Insulin signaling pathway;Central carbon metabolism in cancer;Carbohydrate digestion and absorption;Carbon metabolism;Starch and sucrose metabolism;Glycolysis / Gluconeogenesis;Fructose and mannose metabolism;Metabolic pathways;Amino sugar and nucleotide sugar metabolism;Galactose metabolism;…
100036760	1359.92	1187.79	1394.78	1224.13	1239.98	1330.03	1469.69	1235.97	1383.79	RPL13A;	GO:0005730//nucleolus;GO:0005925//focal adhesion;GO:0022625//cytosolic large ribosomal subunit;GO:0097452//GAIT complex;GO:0016020//membrane	GO:0071346//cellular response to interferon-gamma;GO:1901194//negative regulation of formation of translation preinitiation complex	GO:0003729//mRNA binding;GO:0003735//structural constituent of ribosome	K02872//Ribosome
100036761	1497.28	1402.71	1555.78	1607.01	1329.73	1543.93	1770.98	1400.27	1670.86	RPS18;	GO:0005925//focal adhesion;GO:0070062//extracellular vesicular exosome;GO:0016020//membrane;GO:0005634//nucleus;GO:0022627//cytosolic small ribosomal subunit;GO:0005581//collagen trimer	GO:0006413//translational initiation;GO:0006414//translational elongation;GO:0000184//nuclear-transcribed mRNA catabolic process, nonsense-mediated decay;GO:0019083//viral transcription;GO:0006415//translational termination;GO:0051726//regulation of cell cycle;GO:0006417//regulation of translation;GO:0006614//SRP-dependent cotranslational protein targeting to membrane	GO:0019843//rRNA binding;GO:0003735//structural constituent of ribosome;GO:0044822//poly(A) RNA binding;GO:0005515//protein binding	K02964//Ribosome
100036762	195.323	187.063	218.974	127.763	194.969	168.775	176.21	151.973	168.032	SDHA;	GO:0005749//mitochondrial respiratory chain complex II	GO:0006099//tricarboxylic acid cycle;GO:0022900//electron transport chain	GO:0005515//protein binding;GO:0050660//flavin adenine dinucleotide binding;GO:0008177//succinate dehydrogenase (ubiquinone) activity	K00234//Metabolic pathways;Oxidative phosphorylation;Biosynthesis of secondary metabolites;Non-alcoholic fatty liver disease (NAFLD);Microbial metabolism in diverse environments;Alzheimer's disease;Biosynthesis of antibiotics;Citrate cycle (TCA cycle);Huntington's disease;Carbon metabolism;Parkinson's disease
100036764	1564.44	1338.22	1410.67	1753.51	1369.91	1571.92	1606.81	1357.72	1483.69	RPLP0;	GO:0005634//nucleus;GO:0016020//membrane;GO:0036464//cytoplasmic ribonucleoprotein granule;GO:0070062//extracellular vesicular exosome;GO:0022625//cytosolic large ribosomal subunit;GO:0005925//focal adhesion	GO:0019083//viral transcription;GO:0006614//SRP-dependent cotranslational protein targeting to membrane;GO:0000184//nuclear-transcribed mRNA catabolic process, nonsense-mediated decay;GO:0006414//translational elongation;GO:0006415//translational termination;GO:0042254//ribosome biogenesis;GO:0006413//translational initiation	GO:0044822//poly(A) RNA binding;GO:0003735//structural constituent of ribosome;GO:0005515//protein binding	K02941//Ribosome
100037660	259.707	211.731	272.163	253.367	208.661	242.729	248.007	257.302	273.895	DDOST;	GO:0016021//integral component of membrane;GO:0008250//oligosaccharyltransferase complex	GO:0006412//translation;GO:0043687//post-translational protein modification;GO:0034097//response to cytokine;GO:0018279//protein N-linked glycosylation via asparagine;GO:0006614//SRP-dependent cotranslational protein targeting to membrane;GO:0045087//innate immune response;GO:0042110//T cell activation	GO:0004579//dolichyl-diphosphooligosaccharide-protein glycotransferase activity;GO:0005515//protein binding	K12670//Protein processing in endoplasmic reticulum;Metabolic pathways;Various types of N-glycan biosynthesis;N-Glycan biosynthesis
100037661	85.4007	102.355	86.2558	75.3925	73.6091	90.3335	71.3459	74.8263	78.3642	EIF4A2;	GO:0005829//cytosol;GO:0016281//eukaryotic translation initiation factor 4F complex;GO:0048471//perinuclear region of cytoplasm	GO:0016032//viral process;GO:0000289//nuclear-transcribed mRNA poly(A) tail shortening;GO:0019221//cytokine-mediated signaling pathway;GO:0006446//regulation of translational initiation;GO:0010501//RNA secondary structure unwinding;GO:1900260//negative regulation of RNA-directed RNA polymerase activity	GO:0003743//translation initiation factor activity;GO:0005524//ATP binding;GO:0004004//ATP-dependent RNA helicase activity;GO:0044822//poly(A) RNA binding;GO:0005515//protein binding	K03257//RNA transport
100037663	13.1782	8.9687	8.3664	12.9879	10.0459	12.0416	9.9643	6.9843	12.9224	GSTM3;	GO:0035686//sperm fibrous sheath;GO:0070062//extracellular vesicular exosome;GO:0005737//cytoplasm;GO:0005634//nucleus	GO:0006749//glutathione metabolic process;GO:0042178//xenobiotic catabolic process;GO:0018916//nitrobenzene metabolic process;GO:0070458//cellular detoxification of nitrogen compound;GO:0043627//response to estrogen	GO:0019899//enzyme binding;GO:0004364//glutathione transferase activity;GO:0043295//glutathione binding;GO:0042803//protein homodimerization activity	K00799//Metabolism of xenobiotics by cytochrome P450;Chemical carcinogenesis;Drug metabolism - cytochrome P450;Glutathione metabolism
100037664	0.1924	0.3681	0.5363	0.3819	0.6941	0.7518	0.6454	0.462	0.6573	LOC100037664;	GO:0022625//cytosolic large ribosomal subunit;GO:0005739//mitochondrion;GO:0070062//extracellular vesicular exosome;GO:0016020//membrane	GO:0006415//translational termination;GO:0006614//SRP-dependent cotranslational protein targeting to membrane;GO:0042273//ribosomal large subunit biogenesis;GO:0006413//translational initiation;GO:0002181//cytoplasmic translation;GO:0006364//rRNA processing;GO:0019083//viral transcription;GO:0000184//nuclear-transcribed mRNA catabolic process, nonsense-mediated decay;GO:0006414//translational elo…	GO:0000049//tRNA binding;GO:0044822//poly(A) RNA binding;GO:0003735//structural constituent of ribosome	K02917//Ribosome
100037665	723.433	610.435	695.671	706.335	626.143	718.475	801.378	642.826	725.822	RPS6;	GO:0030425//dendrite;GO:0022627//cytosolic small ribosomal subunit;GO:0016020//membrane;GO:0036464//cytoplasmic ribonucleoprotein granule;GO:0048471//perinuclear region of cytoplasm;GO:0005730//nucleolus;GO:0005844//polysome;GO:0044297//cell body	GO:0008286//insulin receptor signaling pathway;GO:0002309//T cell proliferation involved in immune response;GO:0006415//translational termination;GO:0007093//mitotic cell cycle checkpoint;GO:0043066//negative regulation of apoptotic process;GO:0006614//SRP-dependent cotranslational protein targeting to membrane;GO:0006924//activation-induced cell death of T cells;GO:0006364//rRNA processing;GO:00…	GO:0044822//poly(A) RNA binding;GO:0003735//structural constituent of ribosome;GO:0019901//protein kinase binding	K02991//HIF-1 signaling pathway;Insulin signaling pathway;mTOR signaling pathway;PI3K-Akt signaling pathway;Proteoglycans in cancer;Ribosome
100037666	1095.35	1009.28	1107.86	1309.39	1030.64	1132.1	1250.14	1035.71	1135	RPS11;	GO:0016020//membrane;GO:0022627//cytosolic small ribosomal subunit;GO:0005925//focal adhesion;GO:0070062//extracellular vesicular exosome;GO:0005730//nucleolus	GO:0006415//translational termination;GO:0006413//translational initiation;GO:0001649//osteoblast differentiation;GO:0006414//translational elongation;GO:0000184//nuclear-transcribed mRNA catabolic process, nonsense-mediated decay;GO:0006614//SRP-dependent cotranslational protein targeting to membrane;GO:0019083//viral transcription	GO:0019843//rRNA binding;GO:0003735//structural constituent of ribosome;GO:0005515//protein binding;GO:0044822//poly(A) RNA binding	K02949//Ribosome
100037667	1414.08	1318.25	1394.14	1633.99	1111.92	1362.75	1556.49	1339.54	1550.26	RPS12;	GO:0005763//mitochondrial small ribosomal subunit;GO:0016020//membrane;GO:0022627//cytosolic small ribosomal subunit	GO:0006415//translational termination;GO:0006413//translational initiation;GO:0006414//translational elongation;GO:0032543//mitochondrial translation;GO:0000184//nuclear-transcribed mRNA catabolic process, nonsense-mediated decay;GO:0006614//SRP-dependent cotranslational protein targeting to membrane;GO:0019083//viral transcription	GO:0003735//structural constituent of ribosome;GO:0044822//poly(A) RNA binding	K02951//Ribosome
100037668	1.5238	2.2681	0.7868	1.8485	1.5273	1.8528	3.5505	1.0844	1.0124	LOC100037668;	GO:0005739//mitochondrion;GO:0070062//extracellular vesicular exosome;GO:0016020//membrane;GO:0022627//cytosolic small ribosomal subunit	GO:0045787//positive regulation of cell cycle;GO:0008284//positive regulation of cell proliferation;GO:0006614//SRP-dependent cotranslational protein targeting to membrane;GO:0009615//response to virus;GO:0006415//translational termination;GO:0019083//viral transcription;GO:0043009//chordate embryonic development;GO:0000184//nuclear-transcribed mRNA catabolic process, nonsense-mediated decay;GO:0…	GO:0044822//poly(A) RNA binding;GO:0003735//structural constituent of ribosome	K02957//Ribosome
100037669	149.968	74.3846	137.177	181.314	255.008	216.195	140.756	157.685	165.973	NPC2;	GO:0070062//extracellular vesicular exosome;GO:0005783//endoplasmic reticulum;GO:0005764//lysosome	GO:0046836//glycolipid transport;GO:0015914//phospholipid transport;GO:0009615//response to virus;GO:0042632//cholesterol homeostasis;GO:0033344//cholesterol efflux;GO:0019747//regulation of isoprenoid metabolic process;GO:0008203//cholesterol metabolic process;GO:0032367//intracellular cholesterol transport	GO:0015485//cholesterol binding;GO:0019899//enzyme binding	K13443//Lysosome
100037671	46.1605	41.1472	50.0284	32.6835	43.3352	38.0202	51.1436	36.4753	55.8098	ARPC5L;	GO:0005925//focal adhesion;GO:0070062//extracellular vesicular exosome;GO:0005885//Arp2/3 protein complex;GO:0005737//cytoplasm;GO:0042995//cell projection	GO:0034314//Arp2/3 complex-mediated actin nucleation	GO:0003779//actin binding	K05754//Bacterial invasion of epithelial cells;Shigellosis;Pathogenic Escherichia coli infection;Endocytosis;Fc gamma R-mediated phagocytosis;Salmonella infection;Regulation of actin cytoskeleton
100037672	37.6109	38.0054	38.9277	37.161	33.6704	36.7032	39.1969	35.9974	39.4802	GRPEL1;	GO:0005759//mitochondrial matrix	GO:0006457//protein folding;GO:0050790//regulation of catalytic activity	GO:0042803//protein homodimerization activity;GO:0051082//unfolded protein binding;GO:0051087//chaperone binding;GO:0000774//adenyl-nucleotide exchange factor activity	-
100037673	272.371	385.227	366.289	280.384	155.46	319.453	297.976	425.284	308.463	CYR61;	GO:0005578//proteinaceous extracellular matrix	GO:0061036//positive regulation of cartilage development;GO:0010518//positive regulation of phospholipase activity;GO:0060710//chorio-allantoic fusion;GO:0001558//regulation of cell growth;GO:0044319//wound healing, spreading of cells;GO:0045944//positive regulation of transcription from RNA polymerase II promoter;GO:0030513//positive regulation of BMP signaling pathway;GO:0030198//extracellular …	GO:0050840//extracellular matrix binding;GO:0008201//heparin binding;GO:0005178//integrin binding;GO:0005520//insulin-like growth factor binding	K05719//Platelet activation;Pathways in cancer;Proteoglycans in cancer;Axon guidance;Leukocyte transendothelial migration;Small cell lung cancer;Dilated cardiomyopathy;Rap1 signaling pathway;Regulation of actin cytoskeleton;PI3K-Akt signaling pathway;Shigellosis;Bacterial invasion of epithelial cells;Arrhythmogenic right ventricular cardiomyopathy (ARVC);Pathogenic Escherichia coli infection;Hype…
100037674	38.9825	34.7078	51.0307	38.7469	33.0698	35.8296	49.1185	38.603	44.8266	TYMS;	GO:0005654//nucleoplasm;GO:0005743//mitochondrial inner membrane;GO:0005829//cytosol;GO:0005759//mitochondrial matrix;GO:0005730//nucleolus	GO:0019088//immortalization of host cell by virus;GO:0019860//uracil metabolic process;GO:0032259//methylation;GO:0007568//aging;GO:0035999//tetrahydrofolate interconversion;GO:0009636//response to toxic substance;GO:0060574//intestinal epithelial cell maturation;GO:0006231//dTMP biosynthetic process;GO:0032570//response to progesterone;GO:0006235//dTTP biosynthetic process;GO:0042493//response t…	GO:0008144//drug binding;GO:0042803//protein homodimerization activity;GO:0048037//cofactor binding;GO:0005542//folic acid binding;GO:0000166//nucleotide binding;GO:0004799//thymidylate synthase activity;GO:0003729//mRNA binding	K00560//Pyrimidine metabolism;One carbon pool by folate;Metabolic pathways
100037675	44.07	45.3875	46.2886	45.0065	41.6853	41.5196	44.5782	43.3029	40.3471	TRPC4AP;	GO:0031464//Cul4A-RING E3 ubiquitin ligase complex;GO:0005886//plasma membrane	GO:0016567//protein ubiquitination;GO:0070588//calcium ion transmembrane transport;GO:0006511//ubiquitin-dependent protein catabolic process	GO:0019902//phosphatase binding	-
100037676	216.434	189.068	220.493	208.245	191.425	219.873	208.948	206.686	221.972	RPN2;	GO:0008250//oligosaccharyltransferase complex;GO:0016021//integral component of membrane;GO:0005634//nucleus	GO:0006487//protein N-linked glycosylation	GO:0004579//dolichyl-diphosphooligosaccharide-protein glycotransferase activity	K12667//Protein processing in endoplasmic reticulum;N-Glycan biosynthesis;Metabolic pathways;Various types of N-glycan biosynthesis
100037677	110.683	109.077	127.759	119.348	95.58	102.034	112.118	113.557	128.08	PDIA4;	GO:0005788//endoplasmic reticulum lumen;GO:0042470//melanosome;GO:0009986//cell surface	GO:0045454//cell redox homeostasis;GO:0006457//protein folding;GO:0034976//response to endoplasmic reticulum stress	GO:0044822//poly(A) RNA binding;GO:0003756//protein disulfide isomerase activity	K09582//Thyroid hormone synthesis;Protein processing in endoplasmic reticulum;Vibrio cholerae infection
100037680	49.1035	43.8001	58.1175	65.1669	29.6262	49.7451	84.1411	46.6521	74.3924	LMNB1;	GO:0005638//lamin filament;GO:0005654//nucleoplasm;GO:0005637//nuclear inner membrane;GO:0016363//nuclear matrix	GO:0006921//cellular component disassembly involved in execution phase of apoptosis	GO:0043274//phospholipase binding;GO:0005198//structural molecule activity	-
100037683	61.1996	57.2788	76.4092	56.2298	64.6706	62.101	62.5549	49.6875	54.6416	ATXN2L;	GO:0010494//cytoplasmic stress granule	GO:0034063//stress granule assembly;GO:0010603//regulation of cytoplasmic mRNA processing body assembly	GO:0044822//poly(A) RNA binding	-
100037684	6.6175	6.0505	7.3803	3.7584	4.1786	5.6035	4.2248	6.0044	5.8729	CALML4;	-	-	GO:0005509//calcium ion binding	K02183//Renin secretion;GnRH signaling pathway;Inflammatory mediator regulation of TRP channels;Rap1 signaling pathway;Alzheimer's disease;Insulin signaling pathway;Gastric acid secretion;Ras signaling pathway;Long-term potentiation;Plant-pathogen interaction;Glioma;Phototransduction - fly;cGMP-PKG signaling pathway;Salivary secretion;Tuberculosis;Melanogenesis;cAMP signaling pathway;Alcoholism;V…
100037685	18.2637	17.1594	11.921	16.8306	17.9247	17.9972	19.9436	17.3999	18.8352	AGGF1;	GO:0048471//perinuclear region of cytoplasm;GO:0005576//extracellular region	GO:0007155//cell adhesion;GO:0045766//positive regulation of angiogenesis;GO:0001938//positive regulation of endothelial cell proliferation	GO:0003676//nucleic acid binding	-
100037686	72.4225	68.2707	69.7409	82.7898	72.7407	74.5439	78.6801	69.0847	76.2614	DERL1;	GO:0005770//late endosome;GO:0005769//early endosome;GO:0030176//integral component of endoplasmic reticulum membrane;GO:0000836//Hrd1p ubiquitin ligase complex;GO:0034098//Cdc48p-Npl4p-Ufd1p AAA ATPase complex;GO:0043657//host cell	GO:0030968//endoplasmic reticulum unfolded protein response;GO:0051260//protein homooligomerization;GO:0032092//positive regulation of protein binding;GO:0031398//positive regulation of protein ubiquitination;GO:0019060//intracellular transport of viral protein in host cell;GO:0030970//retrograde protein transport, ER to cytosol;GO:0071712//ER-associated misfolded protein catabolic process;GO:003…	GO:0031625//ubiquitin protein ligase binding;GO:1990381//ubiquitin-specific protease binding;GO:0042288//MHC class I protein binding;GO:0051117//ATPase binding;GO:0004872//receptor activity	K11519//Protein processing in endoplasmic reticulum;Amyotrophic lateral sclerosis (ALS)
100037687	200.712	157.737	243.179	161.561	167.583	186.789	242.124	177.383	220.79	PRMT1;	GO:0043234//protein complex;GO:0005829//cytosol;GO:0005654//nucleoplasm;GO:0016020//membrane	GO:0031175//neuron projection development;GO:0045653//negative regulation of megakaryocyte differentiation;GO:0001701//in utero embryonic development;GO:0045648//positive regulation of erythrocyte differentiation;GO:0046985//positive regulation of hemoglobin biosynthetic process;GO:0019919//peptidyl-arginine methylation, to asymmetrical-dimethyl arginine;GO:1900745//positive regulation of p38MAPK…	GO:0016279//protein-lysine N-methyltransferase activity;GO:0048273//mitogen-activated protein kinase p38 binding;GO:0043833//methylamine-specific methylcobalamin:coenzyme M methyltransferase activity;GO:0044822//poly(A) RNA binding;GO:0000179//rRNA (adenine-N6,N6-)-dimethyltransferase activity;GO:0035242//protein-arginine omega-N asymmetric methyltransferase activity;GO:0016428//tRNA (cytosine-5-…	K11434//Glucagon signaling pathway;FoxO signaling pathway
100037691	36.2497	28.7293	37.9101	28.4929	31.1141	30.7956	32.9255	28.8462	29.8405	APOBEC3F;apolipoprotein B mRNA editing enzyme%2C catalytic polypeptide-like 3F	GO:0000932//cytoplasmic mRNA processing body;GO:0005634//nucleus	GO:0051607//defense response to virus;GO:0070383//DNA cytosine deamination;GO:0009972//cytidine deamination;GO:0010529//negative regulation of transposition;GO:0002244//hematopoietic progenitor cell differentiation;GO:0045869//negative regulation of single stranded viral RNA replication via double stranded DNA intermediate	GO:0004126//cytidine deaminase activity;GO:0008270//zinc ion binding	-
100037692	107.552	96.4535	114.391	107.713	103.939	112.318	122.86	111.381	123.581	XBP1;	-	-	-	K09027//HTLV-I infection;Protein processing in endoplasmic reticulum;Non-alcoholic fatty liver disease (NAFLD)
100037693	9.7768	7.5903	2.7749	11.0694	12.912	12.584	8.4587	10.0655	10.3273	TRPM7;transient receptor potential cation channel%2C subfamily M%2C member 7	GO:0005886//plasma membrane;GO:0016021//integral component of membrane;GO:0001726//ruffle	GO:0031032//actomyosin structure organization;GO:0046777//protein autophosphorylation;GO:0016340//calcium-dependent cell-matrix adhesion;GO:0070266//necroptotic process;GO:0070588//calcium ion transmembrane transport;GO:0010961//cellular magnesium ion homeostasis	GO:0003779//actin binding;GO:0004674//protein serine/threonine kinase activity;GO:0017022//myosin binding;GO:0005262//calcium channel activity;GO:0005524//ATP binding	K04982//Mineral absorption
100037694	0	0	0	0	0	0.0066	0.0141	0	0	TNFSF11;	GO:0005622//intracellular;GO:0016020//membrane	GO:0050870//positive regulation of T cell activation;GO:0002548//monocyte chemotaxis;GO:0051466//positive regulation of corticotropin-releasing hormone secretion;GO:0007257//activation of JUN kinase activity;GO:0043123//positive regulation of I-kappaB kinase/NF-kappaB signaling;GO:0071812//positive regulation of fever generation by positive regulation of prostaglandin secretion;GO:0051260//protei…	GO:0005125//cytokine activity;GO:0005164//tumor necrosis factor receptor binding	K05473//Prolactin signaling pathway;NF-kappa B signaling pathway;Rheumatoid arthritis;Osteoclast differentiation;Cytokine-cytokine receptor interaction
100037695	0.0372	0	0.0691	0	0	0	0.1247	0	0	TNFRSF11B;	GO:0005578//proteinaceous extracellular matrix;GO:0005615//extracellular space	GO:0006915//apoptotic process;GO:0030198//extracellular matrix organization;GO:0007165//signal transduction;GO:0042489//negative regulation of odontogenesis of dentin-containing tooth	-	K05148//Osteoclast differentiation;Cytokine-cytokine receptor interaction
100037696	0.3098	0	0	0	0	0.1211	0	0	0	GAL;	GO:0043025//neuronal cell body;GO:0030141//secretory granule;GO:0005615//extracellular space	GO:0090275//negative regulation of somatostatin secretion;GO:0007218//neuropeptide signaling pathway;GO:0019933//cAMP-mediated signaling;GO:0051464//positive regulation of cortisol secretion;GO:0051795//positive regulation of catagen;GO:1902891//negative regulation of root hair elongation;GO:0010737//protein kinase A signaling;GO:0007399//nervous system development;GO:1902608//positive regulation…	GO:0005184//neuropeptide hormone activity;GO:0031765//type 2 galanin receptor binding;GO:0031764//type 1 galanin receptor binding;GO:0031766//type 3 galanin receptor binding	-
100037702	50.9582	47.4801	70.2876	43.7033	63.7626	39.1344	38.0896	52.0514	40.2786	TM7SF2;	GO:0005637//nuclear inner membrane;GO:0043235//receptor complex;GO:0030176//integral component of endoplasmic reticulum membrane	GO:0055114//oxidation-reduction process;GO:0006695//cholesterol biosynthetic process	GO:0016628//oxidoreductase activity, acting on the CH-CH group of donors, NAD or NADP as acceptor;GO:0050613//delta14-sterol reductase activity	K00222//Biosynthesis of antibiotics;Metabolic pathways;Steroid biosynthesis;Biosynthesis of secondary metabolites
100037703	84.7691	101.598	45.7803	96.8574	88.8679	90.0663	88.9356	84.2749	86.9433	KIF5B;	GO:0035253//ciliary rootlet;GO:0005871//kinesin complex;GO:0016020//membrane;GO:0043005//neuron projection;GO:0030139//endocytic vesicle;GO:0005874//microtubule;GO:0005815//microtubule organizing center	GO:0008152//metabolic process;GO:0043268//positive regulation of potassium ion transport;GO:0042391//regulation of membrane potential;GO:0090004//positive regulation of establishment of protein localization to plasma membrane;GO:0032230//positive regulation of synaptic transmission, GABAergic;GO:0007028//cytoplasm organization;GO:0007411//axon guidance;GO:0072383//plus-end-directed vesicle transp…	GO:0008574//plus-end-directed microtubule motor activity;GO:0005524//ATP binding;GO:0008017//microtubule binding	K10396//Dopaminergic synapse;Endocytosis
100037704	337.077	270.485	286.077	263.775	414.026	339.3	311.295	385.636	315.482	FBLN1;	GO:0071953//elastic fiber;GO:0005604//basement membrane;GO:0005577//fibrinogen complex;GO:0070062//extracellular vesicular exosome	GO:0048146//positive regulation of fibroblast proliferation;GO:0030198//extracellular matrix organization;GO:2000647//negative regulation of stem cell proliferation;GO:2001202//negative regulation of transforming growth factor-beta secretion;GO:0010628//positive regulation of gene expression;GO:0070373//negative regulation of ERK1 and ERK2 cascade;GO:1900025//negative regulation of substrate adhe…	GO:0016504//peptidase activator activity;GO:0005178//integrin binding;GO:0005509//calcium ion binding;GO:0070051//fibrinogen binding;GO:0001968//fibronectin binding;GO:0008022//protein C-terminus binding;GO:0005201//extracellular matrix structural constituent;GO:0042802//identical protein binding	-
100048989	516.011	462.461	535.747	607.559	552.653	507.759	607.566	487.345	540.83	YBX1;Y box binding protein 1	GO:0048471//perinuclear region of cytoplasm;GO:0010494//cytoplasmic stress granule;GO:0044428//nuclear part;GO:0005576//extracellular region;GO:1990124//messenger ribonucleoprotein complex;GO:0030529//ribonucleoprotein complex;GO:0044444//cytoplasmic part;GO:0031965//nuclear membrane;GO:0005689//U12-type spliceosomal complex;GO:0005654//nucleoplasm;GO:0030425//dendrite;GO:0070062//extracellular v…	GO:0001701//in utero embryonic development;GO:0006397//mRNA processing;GO:0070934//CRD-mediated mRNA stabilization;GO:0008380//RNA splicing;GO:0043066//negative regulation of apoptotic process;GO:0051154//negative regulation of striated muscle cell differentiation;GO:0008284//positive regulation of cell proliferation;GO:0006396//RNA processing;GO:0000398//mRNA splicing, via spliceosome;GO:0000122…	GO:0005515//protein binding;GO:0003729//mRNA binding;GO:0008134//transcription factor binding;GO:0003682//chromatin binding;GO:0001077//RNA polymerase II core promoter proximal region sequence-specific DNA binding transcription factor activity involved in positive regulation of transcription;GO:0003697//single-stranded DNA binding;GO:0003723//RNA binding;GO:0000978//RNA polymerase II core promote…	-
100048991	1.7006	0.9153	2.5683	1.0549	0.8629	0.6646	0.9807	0.3404	1.1803	KLK1;kallikrein 1	GO:0005634//nucleus;GO:0070062//extracellular vesicular exosome	GO:0006508//proteolysis	GO:0004252//serine-type endopeptidase activity	K01325//Renin-angiotensin system;Endocrine and other factor-regulated calcium reabsorption
100048993	819.515	892.847	870.935	901.965	796.696	921.933	888.026	906.939	984.762	ANXA2;annexin A2	GO:0042470//melanosome;GO:0044354//macropinosome;GO:0009986//cell surface;GO:0043220//Schmidt-Lanterman incisure;GO:0030496//midbody;GO:0005769//early endosome;GO:0005811//lipid particle;GO:0005604//basement membrane;GO:0031902//late endosome membrane;GO:0016323//basolateral plasma membrane;GO:0048471//perinuclear region of cytoplasm;GO:0001726//ruffle;GO:0005938//cell cortex;GO:0019897//extrinsi…	GO:0001765//membrane raft assembly;GO:0032804//negative regulation of low-density lipoprotein particle receptor catabolic process;GO:0007589//body fluid secretion;GO:0002091//negative regulation of receptor internalization;GO:0051290//protein heterotetramerization;GO:0043086//negative regulation of catalytic activity;GO:2000273//positive regulation of receptor activity;GO:0072661//protein targeti…	GO:0005546//phosphatidylinositol-4,5-bisphosphate binding;GO:0001948//glycoprotein binding;GO:0002020//protease binding;GO:0001786//phosphatidylserine binding;GO:0044822//poly(A) RNA binding;GO:0019834//phospholipase A2 inhibitor activity;GO:0005262//calcium channel activity;GO:0005544//calcium-dependent phospholipid binding;GO:0008092//cytoskeletal protein binding;GO:0017137//Rab GTPase binding;…	-
100048994	390.703	120.535	192.445	241.78	326.773	423.252	288.73	241.591	305.967	CYP11A1;cytochrome P450%2C family 11%2C subfamily A%2C polypeptide 1	GO:0005743//mitochondrial inner membrane	GO:0071375//cellular response to peptide hormone stimulus;GO:0044550//secondary metabolite biosynthetic process;GO:0006700//C21-steroid hormone biosynthetic process;GO:0042359//vitamin D metabolic process;GO:0055114//oxidation-reduction process;GO:0006704//glucocorticoid biosynthetic process;GO:0034650//cortisol metabolic process;GO:0008203//cholesterol metabolic process	GO:0005506//iron ion binding;GO:0008386//cholesterol monooxygenase (side-chain-cleaving) activity;GO:0020037//heme binding;GO:0016709//oxidoreductase activity, acting on paired donors, with incorporation or reduction of molecular oxygen, NAD(P)H as one donor, and incorporation of one atom of oxygen	K00498//Ovarian steroidogenesis;Metabolic pathways;Steroid hormone biosynthesis;Aldosterone synthesis and secretion
100048995	0.3304	0.9485	1.4331	0.2186	0.9936	0.2583	0.4619	1.7636	1.2232	CYB561;cytochrome b-561	GO:0016021//integral component of membrane;GO:0030658//transport vesicle membrane	GO:0055114//oxidation-reduction process	GO:0046872//metal ion binding;GO:0000293//ferric-chelate reductase activity	-
100049062	1.2747	1.9167	1.0155	0.5422	0.3285	0.2847	0.9165	1.4579	0.9334	LYZ;lysozyme	GO:0005576//extracellular region	GO:0008152//metabolic process;GO:0019835//cytolysis;GO:0042742//defense response to bacterium	GO:0003796//lysozyme activity	K13915//Salivary secretion
100101227	0.4357	0.7358	0.2144	0.3307	0.4393	0.581	0.5805	1.0056	0.9415	WT1;	-	-	-	K09234//Transcriptional misregulation in cancer
100101228	222.62	217.373	216.167	247.732	195.857	237.12	267.938	230.395	267.232	EEF1A1;	GO:0070062//extracellular vesicular exosome;GO:0043209//myelin sheath;GO:0005615//extracellular space;GO:0005853//eukaryotic translation elongation factor 1 complex;GO:0005730//nucleolus;GO:0030864//cortical actin cytoskeleton;GO:0005829//cytosol;GO:0032587//ruffle membrane	GO:0006414//translational elongation;GO:0071364//cellular response to epidermal growth factor stimulus;GO:0006355//regulation of transcription, DNA-templated	GO:0019901//protein kinase binding;GO:0044822//poly(A) RNA binding;GO:0000049//tRNA binding;GO:0005525//GTP binding;GO:0003924//GTPase activity;GO:0003746//translation elongation factor activity	K03231//Legionellosis;RNA transport
100101231	657.659	1073.17	1132.9	683.29	852.921	487.874	552.645	881.263	786.78	COL3A1;	GO:0005788//endoplasmic reticulum lumen;GO:0005615//extracellular space;GO:0005586//collagen type III trimer	GO:0006898//receptor-mediated endocytosis;GO:0030199//collagen fibril organization;GO:0007160//cell-matrix adhesion;GO:0071230//cellular response to amino acid stimulus;GO:0043206//extracellular fibril organization;GO:0048565//digestive tract development;GO:0007507//heart development;GO:0009612//response to mechanical stimulus;GO:0050777//negative regulation of immune response;GO:0007568//aging;G…	GO:0005178//integrin binding;GO:0046332//SMAD binding;GO:0005201//extracellular matrix structural constituent;GO:0046872//metal ion binding;GO:0048407//platelet-derived growth factor binding	K05719//Rap1 signaling pathway;Dilated cardiomyopathy;Regulation of actin cytoskeleton;Arrhythmogenic right ventricular cardiomyopathy (ARVC);Bacterial invasion of epithelial cells;Shigellosis;PI3K-Akt signaling pathway;Pathways in cancer;Platelet activation;Axon guidance;Leukocyte transendothelial migration;Proteoglycans in cancer;Small cell lung cancer;ECM-receptor interaction;Focal adhesion;Le…
100101233	134.026	126.073	130.622	150.223	115.787	128.188	149.363	124.578	142.76	RAC1;ras-related C3 botulinum toxin substrate 1 (rho family%2C small GTP binding protein Rac1)	GO:0031901//early endosome membrane;GO:0005829//cytosol;GO:0000139//Golgi membrane;GO:0019897//extrinsic component of plasma membrane;GO:0005789//endoplasmic reticulum membrane;GO:0005884//actin filament;GO:0032587//ruffle membrane;GO:0036464//cytoplasmic ribonucleoprotein granule;GO:0001891//phagocytic cup;GO:0005925//focal adhesion;GO:0070062//extracellular vesicular exosome;GO:0005634//nucleus…	GO:0042074//cell migration involved in gastrulation;GO:0043065//positive regulation of apoptotic process;GO:0010310//regulation of hydrogen peroxide metabolic process;GO:0008361//regulation of cell size;GO:0048813//dendrite morphogenesis;GO:0021831//embryonic olfactory bulb interneuron precursor migration;GO:0060263//regulation of respiratory burst;GO:0003382//epithelial cell morphogenesis;GO:004…	GO:0030742//GTP-dependent protein binding;GO:0005525//GTP binding;GO:0042826//histone deacetylase binding;GO:0004522//pancreatic ribonuclease activity;GO:0051022//Rho GDP-dissociation inhibitor binding;GO:0004519//endonuclease activity;GO:0031996//thioesterase binding;GO:0017137//Rab GTPase binding;GO:0003924//GTPase activity;GO:0019901//protein kinase binding;GO:0003676//nucleic acid binding	K04392//Pancreatic secretion;cAMP signaling pathway;Pancreatic cancer;Ras signaling pathway;VEGF signaling pathway;Proteoglycans in cancer;Viral carcinogenesis;Axon guidance;Leukocyte transendothelial migration;Renal cell carcinoma;Bacterial invasion of epithelial cells;PI3K-Akt signaling pathway;Fc epsilon RI signaling pathway;Colorectal cancer;Viral myocarditis;Rap1 signaling pathway;Osteoclast…
100101234	44.1249	38.6946	55.8811	43.1223	40.7658	44.1924	38.477	42.0819	47.1382	CHID1;	GO:0005634//nucleus;GO:0005764//lysosome;GO:0016020//membrane;GO:0005802//trans-Golgi network;GO:0005615//extracellular space;GO:0070062//extracellular vesicular exosome;GO:0005770//late endosome	GO:0005975//carbohydrate metabolic process;GO:1900016//negative regulation of cytokine production involved in inflammatory response;GO:0045087//innate immune response;GO:0006032//chitin catabolic process	GO:0008061//chitin binding;GO:0070492//oligosaccharide binding;GO:0004568//chitinase activity	-
100101235	103.305	97.3504	114.465	99.1314	92.6994	89.0245	112.696	94.6539	99.865	PSMD4;proteasome (prosome%2C macropain) 26S subunit%2C non-ATPase%2C 4	GO:0005654//nucleoplasm;GO:0005737//cytoplasm;GO:0008540//proteasome regulatory particle, base subcomplex;GO:0005829//cytosol	GO:0051436//negative regulation of ubiquitin-protein ligase activity involved in mitotic cell cycle;GO:0000090//mitotic anaphase;GO:0051437//positive regulation of ubiquitin-protein ligase activity involved in mitotic cell cycle;GO:0090263//positive regulation of canonical Wnt signaling pathway;GO:0090090//negative regulation of canonical Wnt signaling pathway;GO:0006521//regulation of cellular a…	GO:0044822//poly(A) RNA binding;GO:0008134//transcription factor binding;GO:0042802//identical protein binding	K03029//Epstein-Barr virus infection;Proteasome
100101237	0.0104	0	0	0.0104	0.0188	0.0082	0.0088	0.0251	0.0089	GHRH;	GO:0043195//terminal bouton;GO:0005615//extracellular space;GO:0005622//intracellular	GO:0019933//cAMP-mediated signaling;GO:0021984//adenohypophysis development;GO:0008284//positive regulation of cell proliferation;GO:0030819//positive regulation of cAMP biosynthetic process;GO:0032094//response to food;GO:0032024//positive regulation of insulin secretion;GO:0040018//positive regulation of multicellular organism growth;GO:0060124//positive regulation of growth hormone secretion;G…	GO:0016608//growth hormone-releasing hormone activity;GO:0031770//growth hormone-releasing hormone receptor binding	-
100101238	0	0.4973	0	0.172	0.3126	0.4063	0.2906	0.2774	0.148	LOC100101238;regakine 1-like protein	GO:0005615//extracellular space	GO:0002548//monocyte chemotaxis;GO:0070374//positive regulation of ERK1 and ERK2 cascade;GO:0007186//G-protein coupled receptor signaling pathway;GO:0050729//positive regulation of inflammatory response;GO:0030593//neutrophil chemotaxis;GO:0070098//chemokine-mediated signaling pathway;GO:0071346//cellular response to interferon-gamma;GO:0043547//positive regulation of GTPase activity;GO:0071347//…	GO:0008009//chemokine activity;GO:0048020//CCR chemokine receptor binding	K12964//Salmonella infection;Chemokine signaling pathway;Cytokine-cytokine receptor interaction;Cytosolic DNA-sensing pathway;Toll-like receptor signaling pathway;NF-kappa B signaling pathway;K05408//Toll-like receptor signaling pathway;Chagas disease (American trypanosomiasis);Rheumatoid arthritis;Cytokine-cytokine receptor interaction;Chemokine signaling pathway;Salmonella infection
100125351	37.5081	46.042	49.4152	41.8919	49.6219	36.9687	41.7092	42.0038	39.5001	SQLE;squalene epoxidase	GO:0016021//integral component of membrane	GO:0055114//oxidation-reduction process	GO:0004506//squalene monooxygenase activity;GO:0050660//flavin adenine dinucleotide binding	K00511//Biosynthesis of secondary metabolites;Steroid biosynthesis;Metabolic pathways;Biosynthesis of antibiotics;Sesquiterpenoid and triterpenoid biosynthesis
100125352	9.122	7.4676	1.2246	7.4444	8.6401	8.675	5.9513	8.1553	5.2383	RTP4;receptor (chemosensory) transporter protein 4	GO:0005737//cytoplasm	GO:0001580//detection of chemical stimulus involved in sensory perception of bitter taste;GO:0051205//protein insertion into membrane;GO:0006612//protein targeting to membrane	GO:0031849//olfactory receptor binding	-
100125353	7.4081	7.4134	7.1097	9.2851	8.2678	8.7827	8.3457	8.112	7.584	FTO;fat mass and obesity associated	GO:0016607//nuclear speck	GO:0044065//regulation of respiratory system process;GO:0070350//regulation of white fat cell proliferation;GO:0010883//regulation of lipid storage;GO:0040014//regulation of multicellular organism growth;GO:0006307//DNA dealkylation involved in DNA repair;GO:0001659//temperature homeostasis;GO:0035552//oxidative single-stranded DNA demethylation;GO:0060612//adipose tissue development;GO:0042245//…	GO:0035515//oxidative RNA demethylase activity;GO:0035516//oxidative DNA demethylase activity;GO:0043734//DNA-N1-methyladenine dioxygenase activity;GO:0008198//ferrous iron binding	-
100125354	145.76	148.925	56.6655	76.2925	97.2996	93.7105	151.279	120.989	158.483	PLIN2;perilipin 2	GO:0005829//cytosol;GO:0005811//lipid particle;GO:0005634//nucleus;GO:0005886//plasma membrane	GO:0019915//lipid storage;GO:0015909//long-chain fatty acid transport	-	-
100125355	4.9936	5.5745	5.474	4.5751	5.4863	5.4545	4.7794	5.1256	4.8127	ABHD5;abhydrolase domain containing 5	GO:0005634//nucleus;GO:0005811//lipid particle;GO:0005829//cytosol	GO:0055088//lipid homeostasis;GO:0006654//phosphatidic acid biosynthetic process;GO:0006508//proteolysis;GO:0010898//positive regulation of triglyceride catabolic process;GO:0010891//negative regulation of sequestering of triglyceride;GO:0030154//cell differentiation;GO:0051006//positive regulation of lipoprotein lipase activity;GO:0006631//fatty acid metabolic process	GO:0004806//triglyceride lipase activity;GO:0003841//1-acylglycerol-3-phosphate O-acyltransferase activity;GO:0008233//peptidase activity	K13699//Regulation of lipolysis in adipocytes
100125357	1.0021	0.3196	0.7244	1.2156	1.3057	0.087	0.5604	0.0891	0.856	ITLN2;intelectin 2	-	-	-	-
100125358	13.8399	12.5552	11.4691	13.9849	13.0482	15.6529	14.125	12.7813	14.0113	CREM;cAMP responsive element modulator	GO:0005634//nucleus;GO:0005737//cytoplasm;GO:0005667//transcription factor complex	GO:0032922//circadian regulation of gene expression;GO:0045944//positive regulation of transcription from RNA polymerase II promoter;GO:0006355//regulation of transcription, DNA-templated;GO:0007283//spermatogenesis;GO:0051591//response to cAMP;GO:0045892//negative regulation of transcription, DNA-templated;GO:0006687//glycosphingolipid metabolic process	GO:0003700//sequence-specific DNA binding transcription factor activity;GO:0005515//protein binding;GO:0001046//core promoter sequence-specific DNA binding;GO:0003677//DNA binding	K09052//Adrenergic signaling in cardiomyocytes;HTLV-I infection
100125610	95.9848	102.196	90.335	66.0128	100.805	115.382	127.304	106.271	110.244	LOC100125610;	GO:0032587//ruffle membrane;GO:0005829//cytosol;GO:0030864//cortical actin cytoskeleton;GO:0005730//nucleolus;GO:0005853//eukaryotic translation elongation factor 1 complex;GO:0005615//extracellular space;GO:0043209//myelin sheath;GO:0070062//extracellular vesicular exosome	GO:0071364//cellular response to epidermal growth factor stimulus;GO:0006355//regulation of transcription, DNA-templated;GO:0006414//translational elongation	GO:0019901//protein kinase binding;GO:0000049//tRNA binding;GO:0044822//poly(A) RNA binding;GO:0005525//GTP binding;GO:0003924//GTPase activity;GO:0003746//translation elongation factor activity	K03231//RNA transport;Legionellosis
100125611	1.0591	0.6166	0.676	0.4749	0.6849	0.2194	0.2087	0.2656	0.2453	SLIT2;	GO:0009986//cell surface;GO:0005737//cytoplasm;GO:0005615//extracellular space;GO:0070062//extracellular vesicular exosome	GO:0002042//cell migration involved in sprouting angiogenesis;GO:0060763//mammary duct terminal end bud growth;GO:0071672//negative regulation of smooth muscle cell chemotaxis;GO:0090024//negative regulation of neutrophil chemotaxis;GO:0032870//cellular response to hormone stimulus;GO:0090260//negative regulation of retinal ganglion cell axon guidance;GO:0001657//ureteric bud development;GO:00335…	GO:0043394//proteoglycan binding;GO:0048495//Roundabout binding;GO:0005095//GTPase inhibitor activity;GO:0008201//heparin binding;GO:0005509//calcium ion binding;GO:0043237//laminin-1 binding;GO:0042803//protein homodimerization activity;GO:0045499//chemorepellent activity	K06839//Axon guidance;K06754//Axon guidance;K06753//Axon guidance
100125613	5.1693	12.1801	3.3931	6.8175	2.5297	2.8031	5.4743	6.8184	6.7398	ROBO1;	-	-	-	K06755//Axon guidance;K06753//Axon guidance
100125614	0.956	1.1603	0.6417	0.9137	0.5749	0.9478	0.4752	0.5386	0.5898	ROBO2;	GO:0030673//axolemma;GO:0016021//integral component of membrane;GO:0070062//extracellular vesicular exosome;GO:0009986//cell surface	GO:0061364//apoptotic process involved in luteolysis;GO:0032870//cellular response to hormone stimulus;GO:0051964//negative regulation of synapse assembly;GO:0021891//olfactory bulb interneuron development;GO:0007156//homophilic cell adhesion via plasma membrane adhesion molecules;GO:0001657//ureteric bud development;GO:0001656//metanephros development;GO:0031290//retinal ganglion cell axon guida…	GO:0008046//axon guidance receptor activity;GO:0042802//identical protein binding	K06754//Axon guidance
100125616	0	0	0	0	0	0	0	0.0515	0	TNMD;	-	GO:0001937//negative regulation of endothelial cell proliferation;GO:0016525//negative regulation of angiogenesis;GO:0001886//endothelial cell morphogenesis	-	-
100125619	0.4806	0	0.67	0.7156	0	0.7513	0.2016	0.3848	0	GUCA2A;guanylate cyclase activator 2A (guanylin)	GO:0070062//extracellular vesicular exosome	GO:0031284//positive regulation of guanylate cyclase activity	GO:0030250//guanylate cyclase activator activity;GO:0005179//hormone activity	-
100125621	13.7732	17.9448	12.2372	8.2539	8.8689	12.9324	12.1709	11.5819	10.2859	PLIN3;	GO:0043231//intracellular membrane-bounded organelle;GO:0016020//membrane;GO:0005737//cytoplasm;GO:0005811//lipid particle	-	-	-
100125623	0.4762	0.5268	0.9266	0.5612	0.698	0.8258	0.312	0.6552	0.4322	PER3;	-	GO:0032922//circadian regulation of gene expression;GO:0045187//regulation of circadian sleep/wake cycle, sleep;GO:0000122//negative regulation of transcription from RNA polymerase II promoter	GO:0019900//kinase binding;GO:0031625//ubiquitin protein ligase binding	K02633//Circadian rhythm - fly;Circadian entrainment;Circadian rhythm;Herpes simplex infection
100125625	5.6749	8.7364	11.2283	3.6299	4.7779	5.1652	5.3526	5.6945	3.0811	CLCN2;	GO:0016021//integral component of membrane	GO:0006821//chloride transport;GO:0060041//retina development in camera-type eye;GO:0060689//cell differentiation involved in salivary gland development	GO:0005247//voltage-gated chloride channel activity	K05011//Mineral absorption
100125626	2.3795	1.0778	1.3086	2.809	3.6071	3.3347	2.0905	2.604	2.4898	CLCN4;	GO:0016021//integral component of membrane	GO:1902476//chloride transmembrane transport	GO:0005247//voltage-gated chloride channel activity	-
100125627	0.8463	0.7394	1.1628	0.767	1.2281	1.0642	0.8642	1.7087	0.5658	SLC5A8;	GO:0016021//integral component of membrane;GO:0070062//extracellular vesicular exosome	GO:0055085//transmembrane transport	GO:0005215//transporter activity	-
100125628	834.254	745.256	773.647	1161.09	790.338	886.861	972.385	769.223	866.969	RPSA;ribosomal protein SA	GO:0070062//extracellular vesicular exosome;GO:0005634//nucleus;GO:0030686//90S preribosome;GO:0005604//basement membrane;GO:0005886//plasma membrane;GO:0043025//neuronal cell body;GO:0022627//cytosolic small ribosomal subunit	GO:0000028//ribosomal small subunit assembly;GO:0000461//endonucleolytic cleavage to generate mature 3'-end of SSU-rRNA from (SSU-rRNA, 5.8S rRNA, LSU-rRNA);GO:0006412//translation;GO:0006407//rRNA export from nucleus;GO:0046718//viral entry into host cell;GO:0000447//endonucleolytic cleavage in ITS1 to separate SSU-rRNA from 5.8S rRNA and LSU-rRNA from tricistronic rRNA transcript (SSU-rRNA, 5.8…	GO:0001618//virus receptor activity;GO:0043022//ribosome binding;GO:0005055//laminin receptor activity;GO:0044822//poly(A) RNA binding;GO:0003735//structural constituent of ribosome;GO:0043236//laminin binding	K02998//Ribosome
100126245	18.0123	15.6252	25.0189	11.7878	17.0518	14.2339	15.3581	13.7871	13.6117	DGAT1;diacylglycerol O-acyltransferase 1	GO:0016021//integral component of membrane;GO:0005789//endoplasmic reticulum membrane	GO:0034379//very-low-density lipoprotein particle assembly;GO:0019432//triglyceride biosynthetic process;GO:0035336//long-chain fatty-acyl-CoA metabolic process;GO:0019915//lipid storage;GO:0055089//fatty acid homeostasis;GO:0046339//diacylglycerol metabolic process;GO:0042572//retinol metabolic process	GO:0003846//2-acylglycerol O-acyltransferase activity;GO:0004144//diacylglycerol O-acyltransferase activity;GO:0050252//retinol O-fatty-acyltransferase activity	K11155//Metabolic pathways;Retinol metabolism;Glycerolipid metabolism;Fat digestion and absorption
100126570	0.1148	0.1647	0.3733	0.1709	0.6212	0.0449	0.337	0.5513	0.049	ASZ1;ankyrin repeat%2C SAM and basic leucine zipper domain containing 1	GO:0071546//pi-body	GO:0007283//spermatogenesis;GO:0007140//male meiosis;GO:0043046//DNA methylation involved in gamete generation;GO:0007275//multicellular organismal development;GO:0034587//piRNA metabolic process;GO:0030154//cell differentiation;GO:0031047//gene silencing by RNA	-	-
100126571	13.867	17.7937	13.6577	9.8388	11.1592	9.8783	13.2232	13.4338	11.7775	CAV2;caveolin 2	GO:0000139//Golgi membrane;GO:0030133//transport vesicle;GO:0048471//perinuclear region of cytoplasm;GO:0005901//caveola;GO:0042383//sarcolemma;GO:0043234//protein complex;GO:0002080//acrosomal membrane;GO:0005925//focal adhesion;GO:0031234//extrinsic component of cytoplasmic side of plasma membrane;GO:0005634//nucleus;GO:0005887//integral component of plasma membrane	GO:0043410//positive regulation of MAPK cascade;GO:0008286//insulin receptor signaling pathway;GO:0030512//negative regulation of transforming growth factor beta receptor signaling pathway;GO:0070836//caveola assembly;GO:0007029//endoplasmic reticulum organization;GO:0007005//mitochondrion organization;GO:0048278//vesicle docking;GO:0060161//positive regulation of dopamine receptor signaling path…	GO:0046982//protein heterodimerization activity;GO:0042803//protein homodimerization activity;GO:0031748//D1 dopamine receptor binding;GO:0032947//protein complex scaffold;GO:0030674//protein binding, bridging;GO:0097110//scaffold protein binding;GO:0019901//protein kinase binding	K12958//Endocytosis;Focal adhesion;Bacterial invasion of epithelial cells;Proteoglycans in cancer
100126573	22.4918	19.5163	18.6218	30.5455	20.6435	26.7163	32.5428	27.9939	29.3661	TES;testin LIM domain protein	GO:0043234//protein complex;GO:0005925//focal adhesion;GO:0005737//cytoplasm;GO:0005886//plasma membrane;GO:0005634//nucleus	GO:0008285//negative regulation of cell proliferation	GO:0044822//poly(A) RNA binding;GO:0008270//zinc ion binding	K04511//Wnt signaling pathway
100126575	0.2977	0.1899	0.2029	1.3198	0.8504	0.4111	0.541	0.8978	0.3052	CTTNBP2;cortactin binding protein 2	GO:0043197//dendritic spine;GO:0005938//cell cortex	-	-	K18441//Endocytosis;Phospholipase D signaling pathway
100126576	6.5358	6.222	6.8452	6.2566	5.4169	7.1314	7.5695	6.0295	6.1217	ST7;suppression of tumorigenicity 7	GO:0005905//coated pit;GO:0005887//integral component of plasma membrane	GO:0006898//receptor-mediated endocytosis;GO:0007165//signal transduction;GO:0040008//regulation of growth	GO:0005515//protein binding;GO:0005041//low-density lipoprotein receptor activity	-
100126577	0	0	0	0	0.1037	0	0.0643	0	0	WNT2;wingless-type MMTV integration site family member 2	GO:0005615//extracellular space;GO:0005737//cytoplasm;GO:0005886//plasma membrane;GO:0005578//proteinaceous extracellular matrix	GO:0030182//neuron differentiation;GO:0050769//positive regulation of neurogenesis;GO:0071560//cellular response to transforming growth factor beta stimulus;GO:0060317//cardiac epithelial to mesenchymal transition;GO:0051091//positive regulation of sequence-specific DNA binding transcription factor activity;GO:0045944//positive regulation of transcription from RNA polymerase II promoter;GO:006050…	GO:0005109//frizzled binding;GO:0005125//cytokine activity	K00182//Hedgehog signaling pathway;Signaling pathways regulating pluripotency of stem cells;Basal cell carcinoma;Wnt signaling pathway;HTLV-I infection;Hippo signaling pathway;Pathways in cancer;Proteoglycans in cancer;Melanogenesis
100127208	25.384	35.9426	31.2482	22.1042	15.7513	21.6281	25.3594	29.1589	19.8662	SCD5;stearoyl-CoA desaturase 5	GO:0005789//endoplasmic reticulum membrane;GO:0016021//integral component of membrane	GO:0006636//unsaturated fatty acid biosynthetic process;GO:0055114//oxidation-reduction process	GO:0046872//metal ion binding;GO:0004768//stearoyl-CoA 9-desaturase activity	K00507//Fatty acid metabolism;PPAR signaling pathway;Biosynthesis of unsaturated fatty acids;AMPK signaling pathway
100127209	528.067	509.41	636.695	685.161	539.422	562.842	680.843	572.107	647.822	HSP90AA1;	GO:0070062//extracellular vesicular exosome;GO:0005829//cytosol;GO:0043209//myelin sheath;GO:0071682//endocytic vesicle lumen;GO:0005654//nucleoplasm;GO:0042470//melanosome;GO:0032587//ruffle membrane	GO:0009409//response to cold;GO:1900034//regulation of cellular response to heat;GO:0042026//protein refolding;GO:0045429//positive regulation of nitric oxide biosynthetic process;GO:0051131//chaperone-mediated protein complex assembly;GO:0006898//receptor-mediated endocytosis;GO:0046677//response to antibiotic;GO:0045040//protein import into mitochondrial outer membrane;GO:0038096//Fc-gamma rece…	GO:0023026//MHC class II protein complex binding;GO:0051020//GTPase binding;GO:0016887//ATPase activity;GO:0030911//TPR domain binding;GO:0042803//protein homodimerization activity;GO:0051082//unfolded protein binding;GO:0005524//ATP binding;GO:0030235//nitric-oxide synthase regulator activity;GO:0044822//poly(A) RNA binding	K04079//Protein processing in endoplasmic reticulum;Antigen processing and presentation;Prostate cancer;Plant-pathogen interaction;PI3K-Akt signaling pathway;Estrogen signaling pathway;Pathways in cancer;Progesterone-mediated oocyte maturation;NOD-like receptor signaling pathway
100127210	1.1061	2.0707	0.6704	1.0024	2.3426	1.6915	1.0892	2.0021	1.4379	PRKAA2;protein kinase%2C AMP-activated%2C alpha 2 catalytic subunit	GO:0031588//AMP-activated protein kinase complex;GO:0005829//cytosol;GO:0005654//nucleoplasm	GO:0008286//insulin receptor signaling pathway;GO:0016055//Wnt signaling pathway;GO:0043066//negative regulation of apoptotic process;GO:0006695//cholesterol biosynthetic process;GO:0042304//regulation of fatty acid biosynthetic process;GO:0006355//regulation of transcription, DNA-templated;GO:0007005//mitochondrion organization;GO:0071380//cellular response to prostaglandin E stimulus;GO:0042149…	GO:0004679//AMP-activated protein kinase activity;GO:0047322//[hydroxymethylglutaryl-CoA reductase (NADPH)] kinase activity;GO:0004712//protein serine/threonine/tyrosine kinase activity;GO:0005524//ATP binding;GO:0003682//chromatin binding;GO:0035174//histone serine kinase activity;GO:0050405//[acetyl-CoA carboxylase] kinase activity;GO:0046872//metal ion binding;GO:0005515//protein binding	K07198//Insulin resistance;Insulin signaling pathway;Hypertrophic cardiomyopathy (HCM);Non-alcoholic fatty liver disease (NAFLD);mTOR signaling pathway;Regulation of autophagy;FoxO signaling pathway;Oxytocin signaling pathway;Circadian rhythm;Glucagon signaling pathway;AMPK signaling pathway;PI3K-Akt signaling pathway;Adipocytokine signaling pathway
100127211	116.401	136.286	140.184	111.945	109.586	126.376	124.096	127.571	134.865	CAPN2;calpain 2%2C (m/II) large subunit	GO:0030864//cortical actin cytoskeleton;GO:0005794//Golgi apparatus;GO:0005829//cytosol;GO:0000785//chromatin;GO:0005764//lysosome;GO:0070062//extracellular vesicular exosome;GO:0005925//focal adhesion;GO:0030425//dendrite;GO:0097038//perinuclear endoplasmic reticulum;GO:0005886//plasma membrane;GO:0045121//membrane raft;GO:0031143//pseudopodium;GO:0005634//nucleus	GO:0016540//protein autoprocessing;GO:0051493//regulation of cytoskeleton organization;GO:0071230//cellular response to amino acid stimulus;GO:0001666//response to hypoxia;GO:0006508//proteolysis;GO:0001824//blastocyst development;GO:0051603//proteolysis involved in cellular protein catabolic process;GO:0007520//myoblast fusion	GO:0046982//protein heterodimerization activity;GO:0008092//cytoskeletal protein binding;GO:0005509//calcium ion binding;GO:0004198//calcium-dependent cysteine-type endopeptidase activity	K03853//Focal adhesion;Apoptosis;Alzheimer's disease;Protein processing in endoplasmic reticulum
100127212	84.6998	101.643	85.4665	89.896	62.4046	98.0976	76.7934	132.928	94.3808	ST3GAL4;ST3 beta-galactoside alpha-2%2C3-sialyltransferase 4	GO:0070062//extracellular vesicular exosome;GO:0030173//integral component of Golgi membrane	GO:0018279//protein N-linked glycosylation via asparagine;GO:0050890//cognition;GO:0009311//oligosaccharide metabolic process;GO:0043687//post-translational protein modification;GO:0097503//sialylation;GO:0001574//ganglioside biosynthetic process;GO:0018146//keratan sulfate biosynthetic process;GO:0016266//O-glycan processing	GO:0047288//monosialoganglioside sialyltransferase activity;GO:0003836//beta-galactoside (CMP) alpha-2,3-sialyltransferase activity	K03494//Glycosphingolipid biosynthesis - lacto and neolacto series;Metabolic pathways
100127215	0	0.2091	0	0.2169	0	0.5124	0.1833	0.3499	0.3734	RPL10;ribosomal protein L10	GO:0005634//nucleus;GO:0016020//membrane;GO:0005783//endoplasmic reticulum;GO:0005844//polysome;GO:0022625//cytosolic large ribosomal subunit	GO:0006415//translational termination;GO:0000027//ribosomal large subunit assembly;GO:0006614//SRP-dependent cotranslational protein targeting to membrane;GO:0007283//spermatogenesis;GO:0006413//translational initiation;GO:0006414//translational elongation;GO:0000184//nuclear-transcribed mRNA catabolic process, nonsense-mediated decay;GO:0019083//viral transcription	GO:0005515//protein binding;GO:0003735//structural constituent of ribosome;GO:0044822//poly(A) RNA binding	K02866//Ribosome
100127216	0	0.278	0.4051	0	0.2621	0.5678	0.4875	0	0.3724	TNNC2;troponin C type 2 (fast)	GO:0005861//troponin complex;GO:0005829//cytosol	GO:0003009//skeletal muscle contraction;GO:0006937//regulation of muscle contraction;GO:0030049//muscle filament sliding	GO:0031014//troponin T binding;GO:0003779//actin binding;GO:0005509//calcium ion binding	K12042//Calcium signaling pathway
100127217	1.9412	4.5109	5.9279	2.3396	1.626	4.0101	3.3729	6.1056	6.0409	NPVF;neuropeptide VF precursor	GO:0005576//extracellular region	GO:0032277//negative regulation of gonadotropin secretion;GO:0007218//neuropeptide signaling pathway	-	-
100127218	0	0.3987	0.5163	0	0.3759	0.1086	0.3495	0.1112	0.1186	AHSP;	GO:0005737//cytoplasm	GO:0030097//hemopoiesis;GO:0050821//protein stabilization;GO:0006457//protein folding;GO:0020027//hemoglobin metabolic process	GO:0030492//hemoglobin binding	-
100127219	23.9152	16.7376	20.8572	19.7995	21.7775	21.7938	24.4022	18.0579	23.2376	CDKN1B;	GO:0031464//Cul4A-RING E3 ubiquitin ligase complex;GO:0005768//endosome;GO:0005829//cytosol;GO:0005634//nucleus	GO:0045736//negative regulation of cyclin-dependent protein serine/threonine kinase activity;GO:0006919//activation of cysteine-type endopeptidase activity involved in apoptotic process;GO:0045732//positive regulation of protein catabolic process;GO:0051271//negative regulation of cellular component movement;GO:0048839//inner ear development;GO:0006813//potassium ion transport;GO:0071285//cellula…	GO:0016301//kinase activity;GO:0004861//cyclin-dependent protein serine/threonine kinase inhibitor activity;GO:0019903//protein phosphatase binding;GO:0008656//cysteine-type endopeptidase activator activity involved in apoptotic process	-
100127220	29.1432	32.8409	31.3325	40.9197	43.0517	31.9072	43.9515	42.844	27.9319	SNAI2;snail family zinc finger 2	GO:0000790//nuclear chromatin;GO:0005737//cytoplasm	GO:1902230//negative regulation of intrinsic apoptotic signaling pathway in response to DNA damage;GO:2000811//negative regulation of anoikis;GO:0032331//negative regulation of chondrocyte differentiation;GO:0060021//palate development;GO:0035066//positive regulation of histone acetylation;GO:0010839//negative regulation of keratinocyte proliferation;GO:0043473//pigmentation;GO:0043518//negative …	GO:0046872//metal ion binding;GO:0001078//RNA polymerase II core promoter proximal region sequence-specific DNA binding transcription factor activity involved in negative regulation of transcription;GO:0043565//sequence-specific DNA binding;GO:0003682//chromatin binding;GO:0003705//RNA polymerase II distal enhancer sequence-specific DNA binding transcription factor activity	K05706//Hippo signaling pathway;Adherens junction
100127221	174.975	123.614	134.879	220.24	87.4206	235.597	190.268	209.387	172.14	ASIP;agouti signaling protein	-	GO:0042438//melanin biosynthetic process;GO:0033059//cellular pigmentation;GO:0050794//regulation of cellular process;GO:0019222//regulation of metabolic process	GO:0031779//melanocortin receptor binding	K08725//Melanogenesis
100127222	0.2077	0.1084	0.2457	0.2061	0.3236	0.0738	0.095	0.1965	0.0806	ADIG;adipogenin	GO:0005737//cytoplasm;GO:0005634//nucleus	GO:0050873//brown fat cell differentiation;GO:0045600//positive regulation of fat cell differentiation;GO:0050872//white fat cell differentiation	-	-
100135431	0.1416	0.1806	0.1096	0.2576	0.1703	0.1844	0.2177	0.1133	0.1411	PLIN1;perilipin 1	GO:0044424//intracellular part;GO:0005829//cytosol;GO:0005811//lipid particle	GO:0016042//lipid catabolic process	-	K08768//PPAR signaling pathway;Regulation of lipolysis in adipocytes
100135434	0	0.1839	0.2143	0	0.0347	0.0601	0.0645	0.0923	0.0328	PLIN5;perilipin 5	GO:0005811//lipid particle;GO:0005739//mitochondrion;GO:0005829//cytosol	GO:0010867//positive regulation of triglyceride biosynthetic process;GO:2000378//negative regulation of reactive oxygen species metabolic process;GO:0010890//positive regulation of sequestering of triglyceride;GO:0034389//lipid particle organization;GO:0032000//positive regulation of fatty acid beta-oxidation;GO:0031999//negative regulation of fatty acid beta-oxidation;GO:0010897//negative regula…	GO:0042802//identical protein binding;GO:0035473//lipase binding	-
100135435	43.7059	46.0161	21.8591	45.9494	47.9926	44.0165	41.5271	42.8338	46.9604	HECTD1;	GO:0005737//cytoplasm	GO:0060708//spongiotrophoblast differentiation;GO:0070534//protein K63-linked ubiquitination;GO:1903077//negative regulation of protein localization to plasma membrane;GO:0001779//natural killer cell differentiation;GO:0051865//protein autoubiquitination;GO:0060707//trophoblast giant cell differentiation;GO:0001843//neural tube closure	GO:0016874//ligase activity;GO:0061630//ubiquitin protein ligase activity;GO:0046872//metal ion binding;GO:0005515//protein binding	-
100135436	171.107	172.593	164.263	223.772	179.505	174.66	187.389	188.7	200.773	PABPC1;	GO:0070062//extracellular vesicular exosome;GO:0005925//focal adhesion;GO:0071013//catalytic step 2 spliceosome;GO:0005634//nucleus;GO:0005829//cytosol;GO:0036464//cytoplasmic ribonucleoprotein granule;GO:0010494//cytoplasmic stress granule;GO:0016020//membrane	GO:0006378//mRNA polyadenylation;GO:0048255//mRNA stabilization;GO:0006413//translational initiation;GO:2000623//negative regulation of nuclear-transcribed mRNA catabolic process, nonsense-mediated decay;GO:0045727//positive regulation of translation;GO:0031047//gene silencing by RNA;GO:0060213//positive regulation of nuclear-transcribed mRNA poly(A) tail shortening;GO:0000398//mRNA splicing, via…	GO:0008494//translation activator activity;GO:0044822//poly(A) RNA binding;GO:0000166//nucleotide binding;GO:0003727//single-stranded RNA binding;GO:0008143//poly(A) binding;GO:0008266//poly(U) RNA binding;GO:0008022//protein C-terminus binding	K13126//RNA degradation;RNA transport;mRNA surveillance pathway
100135437	258.935	250.179	288.987	292.407	221.42	257.691	305.471	255.653	278.646	TCP1;	GO:0002199//zona pellucida receptor complex;GO:0044297//cell body;GO:0005794//Golgi apparatus;GO:0001669//acrosomal vesicle;GO:0005832//chaperonin-containing T-complex;GO:0070062//extracellular vesicular exosome;GO:0043209//myelin sheath;GO:0005874//microtubule;GO:0000242//pericentriolar material;GO:0005720//nuclear heterochromatin	GO:2000109//regulation of macrophage apoptotic process;GO:0044053//translocation of peptides or proteins into host cell cytoplasm;GO:0007339//binding of sperm to zona pellucida;GO:0006457//protein folding;GO:1901998//toxin transport	GO:0051082//unfolded protein binding;GO:0044822//poly(A) RNA binding;GO:0031625//ubiquitin protein ligase binding;GO:0005524//ATP binding	-
100135438	117.214	111.595	117.95	102.106	95.3199	98.8108	119.28	101.462	110.341	SARS;	-	-	-	K01875//Aminoacyl-tRNA biosynthesis
100135439	99.1879	85.5009	104.467	92.1987	97.1248	95.7439	98.6515	84.4357	92.5996	BAG6;	GO:0005634//nucleus;GO:0043231//intracellular membrane-bounded organelle;GO:0005737//cytoplasm;GO:0005829//cytosol	GO:0051234//establishment of localization;GO:0000003//reproduction;GO:0051276//chromosome organization;GO:0034976//response to endoplasmic reticulum stress;GO:0097193//intrinsic apoptotic signaling pathway;GO:0006915//apoptotic process;GO:0045861//negative regulation of proteolysis;GO:0048523//negative regulation of cellular process;GO:0042981//regulation of apoptotic process;GO:0048513//organ de…	GO:0005515//protein binding	K10839//Protein processing in endoplasmic reticulum;Nucleotide excision repair
100135440	410.383	390.803	379.834	492.474	379.299	400.455	448.218	370.906	428.421	RPL6;	GO:0036464//cytoplasmic ribonucleoprotein granule;GO:0005634//nucleus;GO:0016020//membrane;GO:0022625//cytosolic large ribosomal subunit;GO:0005925//focal adhesion	GO:0000027//ribosomal large subunit assembly;GO:0002181//cytoplasmic translation	GO:0003735//structural constituent of ribosome;GO:0044822//poly(A) RNA binding	K02934//Ribosome
100135441	101.622	99.84	103.201	87.672	94.8791	105.2	100.781	84.2926	108.715	TALDO1;	GO:0005634//nucleus;GO:0005829//cytosol;GO:0070062//extracellular vesicular exosome	GO:0005975//carbohydrate metabolic process;GO:0006002//fructose 6-phosphate metabolic process;GO:0009052//pentose-phosphate shunt, non-oxidative branch	GO:0048029//monosaccharide binding;GO:0004801//sedoheptulose-7-phosphate:D-glyceraldehyde-3-phosphate glyceronetransferase activity	K00616//Carbon metabolism;Biosynthesis of amino acids;Biosynthesis of secondary metabolites;Pentose phosphate pathway;Biosynthesis of antibiotics;Metabolic pathways;Microbial metabolism in diverse environments
100135442	36.4154	35.2631	39.6828	39.1321	34.2951	37.2644	49.9899	35.2513	46.7378	SRSF3;serine/arginine-rich splicing factor 3	GO:0005737//cytoplasm;GO:0016607//nuclear speck	GO:0006406//mRNA export from nucleus;GO:0031124//mRNA 3'-end processing;GO:0008286//insulin receptor signaling pathway;GO:0000398//mRNA splicing, via spliceosome;GO:0006369//termination of RNA polymerase II transcription	GO:0000166//nucleotide binding;GO:0043274//phospholipase binding	K12892//Spliceosome;Herpes simplex infection
100135443	8.5522	7.5717	6.4826	10.7557	9.7384	9.4586	8.9872	8.3057	10.2908	PHF14;	GO:0005634//nucleus	GO:0000122//negative regulation of transcription from RNA polymerase II promoter;GO:0048286//lung alveolus development;GO:2000584//negative regulation of platelet-derived growth factor receptor-alpha signaling pathway;GO:2000791//negative regulation of mesenchymal cell proliferation involved in lung development	GO:0008270//zinc ion binding	K05175//Morphine addiction;GABAergic synapse;Neuroactive ligand-receptor interaction;Retrograde endocannabinoid signaling;Nicotine addiction
100135444	14.0563	14.3837	16.3752	12.4014	10.7865	13.5811	14.7384	13.4028	13.5086	DOHH;	-	GO:0008612//peptidyl-lysine modification to peptidyl-hypusine;GO:0055114//oxidation-reduction process	GO:0046872//metal ion binding;GO:0019135//deoxyhypusine monooxygenase activity	-
100135445	1299.64	1344.17	1686.22	1090.65	1128.69	1170.75	1399.62	1434.33	1307.27	MYL6;	GO:0016020//membrane;GO:0005903//brush border;GO:0016461//unconventional myosin complex;GO:0005829//cytosol;GO:0070062//extracellular vesicular exosome	GO:0048013//ephrin receptor signaling pathway;GO:0030049//muscle filament sliding;GO:0007519//skeletal muscle tissue development;GO:0007411//axon guidance;GO:0007264//small GTPase mediated signal transduction	GO:0008307//structural constituent of muscle;GO:0030898//actin-dependent ATPase activity;GO:0003774//motor activity;GO:0005515//protein binding;GO:0000146//microfilament motor activity;GO:0005509//calcium ion binding	K12751//Vascular smooth muscle contraction;Oxytocin signaling pathway
100135447	240.161	192.501	218.641	283.532	268.551	239.057	229.256	220.043	249.599	H3F3A;	GO:0005654//nucleoplasm;GO:0001740//Barr body;GO:0070062//extracellular vesicular exosome;GO:0005700//polytene chromosome;GO:0000788//nuclear nucleosome	GO:0006336//DNA replication-independent nucleosome assembly;GO:0001649//osteoblast differentiation;GO:0007155//cell adhesion;GO:0033554//cellular response to stress;GO:0000183//chromatin silencing at rDNA;GO:0007596//blood coagulation;GO:0007420//brain development;GO:0007264//small GTPase mediated signal transduction;GO:0006997//nucleus organization;GO:0090230//regulation of centromere complex as…	GO:0042393//histone binding;GO:0031492//nucleosomal DNA binding;GO:0046982//protein heterodimerization activity;GO:0000979//RNA polymerase II core promoter sequence-specific DNA binding;GO:0000980//RNA polymerase II distal enhancer sequence-specific DNA binding	K11253//Systemic lupus erythematosus;Alcoholism;Transcriptional misregulation in cancer
100135448	11.5634	14.7895	8.9559	12.8545	9.0749	11.6897	9.9583	11.8192	11.2282	ARNT2;aryl-hydrocarbon receptor nuclear translocator 2	GO:0005737//cytoplasm;GO:0005634//nucleus;GO:0005667//transcription factor complex	GO:0001666//response to hypoxia;GO:0045944//positive regulation of transcription from RNA polymerase II promoter;GO:0007420//brain development;GO:0032355//response to estradiol;GO:0043066//negative regulation of apoptotic process;GO:0008284//positive regulation of cell proliferation;GO:0001701//in utero embryonic development	GO:0000978//RNA polymerase II core promoter proximal region sequence-specific DNA binding;GO:0046982//protein heterodimerization activity;GO:0017162//aryl hydrocarbon receptor binding;GO:0001077//RNA polymerase II core promoter proximal region sequence-specific DNA binding transcription factor activity involved in positive regulation of transcription	K15589//Pathways in cancer;Renal cell carcinoma;Transcriptional misregulation in cancer
100135449	61.5317	76.4817	62.8176	57.1473	95.9265	69.0127	61.9031	74.3357	76.2047	NRP2;	GO:0030424//axon;GO:0016020//membrane	GO:1903375//facioacoustic ganglion development;GO:0021649//vestibulocochlear nerve structural organization;GO:0061549//sympathetic ganglion development;GO:0097374//sensory neuron axon guidance;GO:0050919//negative chemotaxis;GO:0021828//gonadotrophin-releasing hormone neuronal migration to the hypothalamus;GO:1901166//neural crest cell migration involved in autonomic nervous system development;GO…	GO:0017154//semaphorin receptor activity;GO:0046872//metal ion binding;GO:0005021//vascular endothelial growth factor-activated receptor activity	K06756//Cell adhesion molecules (CAMs)
100135450	263.882	198.243	256.896	283.306	393.057	267.326	247.993	218.591	266.633	SQSTM1;sequestosome 1	GO:0016235//aggresome;GO:0070062//extracellular vesicular exosome;GO:0005776//autophagic vacuole;GO:0000407//pre-autophagosomal structure;GO:0016605//PML body;GO:0000932//cytoplasmic mRNA processing body	GO:0016239//positive regulation of macroautophagy;GO:0044130//negative regulation of growth of symbiont in host;GO:0043122//regulation of I-kappaB kinase/NF-kappaB signaling;GO:0006511//ubiquitin-dependent protein catabolic process	GO:0042169//SH2 domain binding;GO:0005080//protein kinase C binding;GO:0070530//K63-linked polyubiquitin binding;GO:0042802//identical protein binding;GO:0008270//zinc ion binding	K14381//Osteoclast differentiation
100135452	410.709	384.752	434.424	550.325	397.655	433.463	510.45	398.812	494.951	RPL14;	GO:0016020//membrane;GO:0070062//extracellular vesicular exosome;GO:0022625//cytosolic large ribosomal subunit	GO:0006364//rRNA processing;GO:0006412//translation;GO:0042273//ribosomal large subunit biogenesis	GO:0003735//structural constituent of ribosome;GO:0044822//poly(A) RNA binding	K02875//Ribosome
100135454	113.29	66.0213	103.386	174.933	132.22	115.328	135.168	109.878	99.9584	CITED2;Cbp/p300-interacting transactivator%2C with Glu/Asp-rich carboxy-terminal domain%2C 2	GO:0005634//nucleus	GO:0030099//myeloid cell differentiation;GO:0007530//sex determination;GO:0001890//placenta development;GO:0035360//positive regulation of peroxisome proliferator activated receptor signaling pathway;GO:0060411//cardiac septum morphogenesis;GO:0003156//regulation of organ formation;GO:0001666//response to hypoxia;GO:0060972//left/right pattern formation;GO:0001701//in utero embryonic development;…	GO:0003682//chromatin binding;GO:0003714//transcription corepressor activity;GO:0005515//protein binding;GO:0003713//transcription coactivator activity	K02987//Ribosome
100135455	59.8306	52.9031	52.3948	73.79	61.0069	51.5507	54.9076	52.0907	49.8456	TPT1;tumor protein%2C translationally-controlled 1	GO:0005654//nucleoplasm;GO:0045298//tubulin complex;GO:0005771//multivesicular body;GO:0070062//extracellular vesicular exosome;GO:0005615//extracellular space	GO:2000384//negative regulation of ectoderm development;GO:0009615//response to virus;GO:0006816//calcium ion transport;GO:0006874//cellular calcium ion homeostasis;GO:1902230//negative regulation of intrinsic apoptotic signaling pathway in response to DNA damage;GO:0019827//stem cell maintenance	GO:0005509//calcium ion binding;GO:0008134//transcription factor binding;GO:0044822//poly(A) RNA binding	-
100135456	92.1694	99.5914	111.996	104.106	85.6116	98.4068	109.252	98.6045	109.406	SRP14;	GO:0045171//intercellular bridge;GO:0005786//signal recognition particle, endoplasmic reticulum targeting;GO:0005730//nucleolus;GO:0070062//extracellular vesicular exosome;GO:0005829//cytosol	GO:0042493//response to drug;GO:0006614//SRP-dependent cotranslational protein targeting to membrane	GO:0030942//endoplasmic reticulum signal peptide binding;GO:0044822//poly(A) RNA binding;GO:0008312//7S RNA binding	K03104//Protein export
100135683	811.959	708.787	732.208	804.594	751.417	854.992	972.205	774.804	973.383	RPS20;	GO:0070062//extracellular vesicular exosome;GO:0022627//cytosolic small ribosomal subunit;GO:0016020//membrane	GO:0000184//nuclear-transcribed mRNA catabolic process, nonsense-mediated decay;GO:0006414//translational elongation;GO:0019083//viral transcription;GO:0006614//SRP-dependent cotranslational protein targeting to membrane;GO:0006413//translational initiation;GO:0006415//translational termination	GO:0044822//poly(A) RNA binding;GO:0003735//structural constituent of ribosome;GO:0005515//protein binding	K02969//Ribosome
100135685	98.2111	120.725	147.494	82.8172	62.8677	99.0565	98.2159	100.44	77.2293	ASRGL1;	GO:0005737//cytoplasm;GO:0005634//nucleus	GO:0006508//proteolysis;GO:0033345//asparagine catabolic process via L-aspartate	GO:0008798//beta-aspartyl-peptidase activity;GO:0004067//asparaginase activity	-
100135686	0	0	0	0	0	0.06	0	0	0	CLEC4E;	-	-	-	K10059//Tuberculosis
100135687	0.0188	0.018	0.0523	0.0186	0.0339	0	0.0157	0.0301	0.0802	HIF3A;	GO:0005634//nucleus;GO:0005737//cytoplasm	GO:0045944//positive regulation of transcription from RNA polymerase II promoter;GO:0001666//response to hypoxia	GO:0046983//protein dimerization activity;GO:0003713//transcription coactivator activity;GO:0003714//transcription corepressor activity;GO:0003677//DNA binding;GO:0000981//sequence-specific DNA binding RNA polymerase II transcription factor activity	-
100135688	32.1979	32.0711	39.368	29.7313	26.1877	33.7281	33.9816	29.8984	27.7307	CDKN2AIPNL;	-	-	-	-
100135689	12.5482	12.8316	14.422	11.2187	9.8071	11.8671	14.5029	11.5033	13.3787	EEF1E1;	GO:0005634//nucleus;GO:0005737//cytoplasm;GO:0005829//cytosol;GO:0070062//extracellular vesicular exosome	GO:0043517//positive regulation of DNA damage response, signal transduction by p53 class mediator;GO:0006749//glutathione metabolic process;GO:0008285//negative regulation of cell proliferation;GO:0006418//tRNA aminoacylation for protein translation;GO:0006414//translational elongation;GO:2001235//positive regulation of apoptotic signaling pathway	GO:0005515//protein binding;GO:0004364//glutathione transferase activity;GO:0003746//translation elongation factor activity	-
100135690	173.128	172.097	199.239	144.182	136.969	148.783	206.083	176.332	175.777	PSMB7;	GO:0070062//extracellular vesicular exosome;GO:0005737//cytoplasm;GO:0005654//nucleoplasm;GO:0005839//proteasome core complex	GO:0010499//proteasomal ubiquitin-independent protein catabolic process;GO:0043161//proteasome-mediated ubiquitin-dependent protein catabolic process	GO:0004298//threonine-type endopeptidase activity	K02739//Proteasome
100135691	60.4579	59.4604	56.999	56.6639	52.0746	66.1861	74.2429	63.98	69.1597	PSME2;	GO:0070062//extracellular vesicular exosome;GO:0005829//cytosol;GO:0005654//nucleoplasm;GO:0008537//proteasome activator complex;GO:0016020//membrane	GO:0000090//mitotic anaphase;GO:0051437//positive regulation of ubiquitin-protein ligase activity involved in mitotic cell cycle;GO:0006521//regulation of cellular amino acid metabolic process;GO:0090263//positive regulation of canonical Wnt signaling pathway;GO:0090090//negative regulation of canonical Wnt signaling pathway;GO:0051436//negative regulation of ubiquitin-protein ligase activity inv…	-	K06697//Antigen processing and presentation;Proteasome
100135692	46.619	46.9225	58.1699	38.3462	44.7453	42.3024	61.0253	41.9733	56.223	GLRX2;	GO:0005739//mitochondrion;GO:0005654//nucleoplasm	GO:0010033//response to organic substance;GO:0055114//oxidation-reduction process;GO:0045454//cell redox homeostasis;GO:0042542//response to hydrogen peroxide	GO:0015035//protein disulfide oxidoreductase activity;GO:0051537//2 iron, 2 sulfur cluster binding;GO:0046872//metal ion binding;GO:0009055//electron carrier activity	-
100135694	791.779	747.063	793.254	916.697	706.391	807.502	990.28	756.79	919.354	RPS27A;	GO:0010008//endosome membrane;GO:0022627//cytosolic small ribosomal subunit;GO:0030666//endocytic vesicle membrane;GO:0005730//nucleolus;GO:0005654//nucleoplasm;GO:0005886//plasma membrane;GO:0070062//extracellular vesicular exosome;GO:0043209//myelin sheath;GO:0005615//extracellular space	GO:0034142//toll-like receptor 4 signaling pathway;GO:0008543//fibroblast growth factor receptor signaling pathway;GO:0097190//apoptotic signaling pathway;GO:0007220//Notch receptor processing;GO:0038124//toll-like receptor TLR6:TLR2 signaling pathway;GO:0034146//toll-like receptor 5 signaling pathway;GO:0043065//positive regulation of apoptotic process;GO:0005978//glycogen biosynthetic process;G…	GO:0003735//structural constituent of ribosome;GO:0046872//metal ion binding;GO:0005515//protein binding;GO:0044822//poly(A) RNA binding	K02977//Ribosome
100135695	455.368	359.617	403.076	408.625	580.965	425.648	386.427	415.248	448.742	PSAP;	GO:0005654//nucleoplasm;GO:0070062//extracellular vesicular exosome;GO:0005765//lysosomal membrane;GO:0005730//nucleolus;GO:0005739//mitochondrion;GO:0005615//extracellular space;GO:0005794//Golgi apparatus	GO:0006687//glycosphingolipid metabolic process;GO:0043410//positive regulation of MAPK cascade;GO:0007193//adenylate cyclase-inhibiting G-protein coupled receptor signaling pathway;GO:0043085//positive regulation of catalytic activity;GO:0060736//prostate gland growth;GO:0060742//epithelial cell differentiation involved in prostate gland development;GO:0019216//regulation of lipid metabolic proc…	GO:0008047//enzyme activator activity;GO:0001664//G-protein coupled receptor binding	K12382//Lysosome
100135696	0	0	0.0471	0	0	0.0198	0.0425	0	0	FASLG;	GO:0016020//membrane;GO:0044444//cytoplasmic part;GO:0043231//intracellular membrane-bounded organelle;GO:0031982//vesicle;GO:0005576//extracellular region	GO:0048519//negative regulation of biological process;GO:0043065//positive regulation of apoptotic process;GO:0006355//regulation of transcription, DNA-templated;GO:0097190//apoptotic signaling pathway	-	K04389//Ras signaling pathway;Measles;MAPK signaling pathway;Herpes simplex infection;Non-alcoholic fatty liver disease (NAFLD);Apoptosis;FoxO signaling pathway;African trypanosomiasis;Cytokine-cytokine receptor interaction;Graft-versus-host disease;Hepatitis B;Chagas disease (American trypanosomiasis);PI3K-Akt signaling pathway;Influenza A;Allograft rejection;Natural killer cell mediated cytotox…
100135697	41.3667	41.6231	43.8558	45.8489	34.7181	35.4426	45.6806	36.8669	41.0003	PARP1;	GO:0005654//nucleoplasm;GO:0005635//nuclear envelope;GO:0016020//membrane;GO:0000784//nuclear chromosome, telomeric region;GO:0005730//nucleolus;GO:0005667//transcription factor complex;GO:0005739//mitochondrion	GO:0000723//telomere maintenance;GO:0045944//positive regulation of transcription from RNA polymerase II promoter;GO:0000122//negative regulation of transcription from RNA polymerase II promoter;GO:0016540//protein autoprocessing;GO:0043687//post-translational protein modification;GO:0043504//mitochondrial DNA repair;GO:0006284//base-excision repair;GO:0023019//signal transduction involved in reg…	GO:0051287//NAD binding;GO:0003677//DNA binding;GO:0042802//identical protein binding;GO:0008270//zinc ion binding;GO:0044822//poly(A) RNA binding;GO:0003950//NAD+ ADP-ribosyltransferase activity;GO:0008134//transcription factor binding;GO:0019901//protein kinase binding;GO:0003682//chromatin binding;GO:0070412//R-SMAD binding;GO:0047485//protein N-terminus binding	K10798//Base excision repair
100135698	51.9659	49.3591	51.3929	50.7284	49.0229	44.5615	47.2624	47.0148	47.4005	TNFRSF1A;tumor necrosis factor receptor superfamily%2C member 1A	GO:0009986//cell surface;GO:0005886//plasma membrane;GO:0043235//receptor complex;GO:0045121//membrane raft;GO:0016021//integral component of membrane;GO:0005615//extracellular space;GO:0000139//Golgi membrane	GO:0071260//cellular response to mechanical stimulus;GO:0045944//positive regulation of transcription from RNA polymerase II promoter;GO:0033209//tumor necrosis factor-mediated signaling pathway;GO:0006693//prostaglandin metabolic process;GO:0042511//positive regulation of tyrosine phosphorylation of Stat1 protein;GO:0008630//intrinsic apoptotic signaling pathway in response to DNA damage;GO:0050…	GO:0005031//tumor necrosis factor-activated receptor activity;GO:0005515//protein binding	K03158//Amyotrophic lateral sclerosis (ALS);Alzheimer's disease;Hepatitis C;Osteoclast differentiation;TNF signaling pathway;Chagas disease (American trypanosomiasis);Adipocytokine signaling pathway;Influenza A;Insulin resistance;Cytokine-cytokine receptor interaction;Toxoplasmosis;Non-alcoholic fatty liver disease (NAFLD);Sphingolipid signaling pathway;Apoptosis;HTLV-I infection;Tuberculosis;Her…
100135699	8.7589	8.3512	3.695	10.3378	11.0017	10.2371	9.4314	8.8692	10.7636	APAF1;	GO:0043293//apoptosome;GO:0070062//extracellular vesicular exosome;GO:0005634//nucleus	GO:0051402//neuron apoptotic process;GO:0001843//neural tube closure;GO:0070059//intrinsic apoptotic signaling pathway in response to endoplasmic reticulum stress;GO:0008635//activation of cysteine-type endopeptidase activity involved in apoptotic process by cytochrome c;GO:2001235//positive regulation of apoptotic signaling pathway;GO:1902510//regulation of apoptotic DNA fragmentation;GO:0030900…	GO:0042802//identical protein binding;GO:0008656//cysteine-type endopeptidase activator activity involved in apoptotic process;GO:0043531//ADP binding;GO:0005524//ATP binding	K02084//Hepatitis B;Tuberculosis;p53 signaling pathway;Legionellosis;Small cell lung cancer;Apoptosis;Alzheimer's disease;Huntington's disease;Amyotrophic lateral sclerosis (ALS);Parkinson's disease
100135700	670.209	590.92	670.522	647.962	641.99	680.055	647.337	630.488	688.263	P4HB;	GO:0034663//endoplasmic reticulum chaperone complex;GO:0005793//endoplasmic reticulum-Golgi intermediate compartment;GO:0042470//melanosome;GO:0005788//endoplasmic reticulum lumen;GO:0016222//procollagen-proline 4-dioxygenase complex;GO:0009897//external side of plasma membrane;GO:0070062//extracellular vesicular exosome;GO:0005925//focal adhesion	GO:0000302//response to reactive oxygen species;GO:0046598//positive regulation of viral entry into host cell;GO:0006457//protein folding;GO:0018401//peptidyl-proline hydroxylation to 4-hydroxy-L-proline;GO:0006508//proteolysis;GO:0045454//cell redox homeostasis;GO:0042157//lipoprotein metabolic process;GO:1902175//regulation of oxidative stress-induced intrinsic apoptotic signaling pathway;GO:00…	GO:0004175//endopeptidase activity;GO:0005178//integrin binding;GO:0003756//protein disulfide isomerase activity;GO:0046982//protein heterodimerization activity;GO:0044822//poly(A) RNA binding;GO:0004656//procollagen-proline 4-dioxygenase activity;GO:0019899//enzyme binding	K09580//Protein processing in endoplasmic reticulum
100137067	3.9022	5.1094	2.6723	7.9501	30.9393	9.1504	5.8574	10.8524	9.6496	FABP4;fatty acid binding protein 4%2C adipocyte	GO:0070062//extracellular vesicular exosome;GO:0005634//nucleus;GO:0005737//cytoplasm	GO:0006469//negative regulation of protein kinase activity;GO:0050873//brown fat cell differentiation;GO:0050729//positive regulation of inflammatory response;GO:0042632//cholesterol homeostasis;GO:0006810//transport;GO:0001816//cytokine production;GO:0071285//cellular response to lithium ion;GO:0050872//white fat cell differentiation;GO:0045892//negative regulation of transcription, DNA-templated	GO:0005215//transporter activity;GO:0008289//lipid binding	K08753//PPAR signaling pathway;Regulation of lipolysis in adipocytes
100137069	12.5838	10.1701	14.9199	16.6989	9.6872	13.1075	17.3924	10.8905	21.7348	MTHFD2;	GO:0005615//extracellular space;GO:0005739//mitochondrion;GO:0005829//cytosol	GO:0046653//tetrahydrofolate metabolic process;GO:0055114//oxidation-reduction process;GO:0006730//one-carbon metabolic process;GO:0009396//folic acid-containing compound biosynthetic process	GO:0004488//methylenetetrahydrofolate dehydrogenase (NADP+) activity;GO:0000287//magnesium ion binding;GO:0042301//phosphate ion binding;GO:0004477//methenyltetrahydrofolate cyclohydrolase activity;GO:0004487//methylenetetrahydrofolate dehydrogenase (NAD+) activity;GO:0004329//formate-tetrahydrofolate ligase activity	K13403//Metabolic pathways;One carbon pool by folate
100137070	956.671	907.38	1035.8	1040.28	898.23	964.428	1062	871.226	979.774	GNB2L1;guanine nucleotide binding protein (G protein)%2C beta polypeptide 2-like 1	GO:0070062//extracellular vesicular exosome;GO:0030496//midbody;GO:0005856//cytoskeleton;GO:0001891//phagocytic cup;GO:0005739//mitochondrion;GO:0030425//dendrite;GO:0015935//small ribosomal subunit;GO:0005634//nucleus;GO:0005829//cytosol;GO:0043204//perikaryon;GO:0048471//perinuclear region of cytoplasm	GO:2001244//positive regulation of intrinsic apoptotic signaling pathway;GO:0051343//positive regulation of cyclic-nucleotide phosphodiesterase activity;GO:0051898//negative regulation of protein kinase B signaling;GO:1900102//negative regulation of endoplasmic reticulum unfolded protein response;GO:0033137//negative regulation of peptidyl-serine phosphorylation;GO:0048511//rhythmic process;GO:00…	GO:0042169//SH2 domain binding;GO:0030292//protein tyrosine kinase inhibitor activity;GO:0030971//receptor tyrosine kinase binding;GO:0008656//cysteine-type endopeptidase activator activity involved in apoptotic process;GO:0042803//protein homodimerization activity;GO:0035591//signaling adaptor activity;GO:0004872//receptor activity;GO:0008200//ion channel inhibitor activity;GO:0005080//protein k…	K14753//Measles
100137071	102.658	108.411	90.0604	118.693	104.821	105.744	115.275	104.622	111.313	EIF3A;	GO:0016020//membrane;GO:0071541//eukaryotic translation initiation factor 3 complex, eIF3m;GO:0033290//eukaryotic 48S preinitiation complex;GO:0016282//eukaryotic 43S preinitiation complex;GO:0005730//nucleolus	GO:0001732//formation of cytoplasmic translation initiation complex;GO:0001731//formation of translation preinitiation complex;GO:0006446//regulation of translational initiation	GO:0044822//poly(A) RNA binding;GO:0003743//translation initiation factor activity	K03254//RNA transport
100141295	0	0	0.032	0	0	0	0	0	0	LOC100141295;	GO:0005615//extracellular space;GO:0045095//keratin filament	-	GO:0005198//structural molecule activity	-
100141299	273.559	265.368	326.268	203.707	353.968	260.796	285.079	242.936	277.593	CD9;CD9 molecule	GO:0005887//integral component of plasma membrane;GO:0016324//apical plasma membrane;GO:0070062//extracellular vesicular exosome;GO:0009897//external side of plasma membrane;GO:0005925//focal adhesion;GO:0005615//extracellular space	GO:0007155//cell adhesion;GO:0030913//paranodal junction assembly;GO:0007342//fusion of sperm to egg plasma membrane;GO:0009414//response to water deprivation;GO:0007166//cell surface receptor signaling pathway;GO:0007420//brain development;GO:0014003//oligodendrocyte development;GO:0006928//cellular component movement;GO:0008285//negative regulation of cell proliferation	GO:0005178//integrin binding	K06460//Hematopoietic cell lineage
100141300	72.6665	73.0394	81.6552	59.8689	70.8154	73.3533	75.0783	74.8943	72.4325	CIB1;calcium and integrin binding 1 (calmyrin)	GO:0005654//nucleoplasm;GO:0043025//neuronal cell body;GO:0030027//lamellipodium;GO:0070062//extracellular vesicular exosome;GO:0042383//sarcolemma;GO:0005783//endoplasmic reticulum;GO:0032433//filopodium tip;GO:0016324//apical plasma membrane;GO:0048471//perinuclear region of cytoplasm;GO:0030426//growth cone;GO:0032587//ruffle membrane;GO:0005813//centrosome	GO:0071901//negative regulation of protein serine/threonine kinase activity;GO:0048554//positive regulation of metalloenzyme activity;GO:0007286//spermatid development;GO:0010977//negative regulation of neuron projection development;GO:0090050//positive regulation of cell migration involved in sprouting angiogenesis;GO:0030307//positive regulation of cell growth;GO:1990090//cellular response to n…	GO:0044325//ion channel binding;GO:0005509//calcium ion binding;GO:0043495//protein anchor;GO:0017016//Ras GTPase binding;GO:0008427//calcium-dependent protein kinase inhibitor activity;GO:0030291//protein serine/threonine kinase inhibitor activity	-
100141301	34.9098	32.1141	46.3338	2.5531	2.7624	0.9574	3.6989	45.7977	8.2664	GSTA1;glutathione S-transferase alpha 1	GO:0005737//cytoplasm	GO:0006749//glutathione metabolic process	GO:0004364//glutathione transferase activity	K00799//Glutathione metabolism;Chemical carcinogenesis;Metabolism of xenobiotics by cytochrome P450;Drug metabolism - cytochrome P450
100141302	26.6581	37.0386	33.2608	5.6543	16.6684	10.0475	15.9899	19.4717	10.357	KCNK3;potassium channel%2C two pore domain subfamily K%2C member 3	GO:0005829//cytosol;GO:0005887//integral component of plasma membrane	GO:0042493//response to drug;GO:0051481//negative regulation of cytosolic calcium ion concentration;GO:0007268//synaptic transmission;GO:0071294//cellular response to zinc ion;GO:0030322//stabilization of membrane potential;GO:0071805//potassium ion transmembrane transport;GO:0071456//cellular response to hypoxia;GO:0007420//brain development;GO:0090102//cochlea development	GO:0046982//protein heterodimerization activity;GO:0042803//protein homodimerization activity;GO:0008022//protein C-terminus binding;GO:0005252//open rectifier potassium channel activity;GO:0022841//potassium ion leak channel activity;GO:0044548//S100 protein binding	K04914//Aldosterone synthesis and secretion
100142657	0	0	0	0	0	0	0.0821	0	0	DIO3;deiodinase%2C iodothyronine%2C type III	GO:0010008//endosome membrane;GO:0005886//plasma membrane;GO:0016021//integral component of membrane	GO:0042446//hormone biosynthetic process;GO:0034641//cellular nitrogen compound metabolic process;GO:0044281//small molecule metabolic process;GO:0055114//oxidation-reduction process;GO:0040018//positive regulation of multicellular organism growth;GO:0006590//thyroid hormone generation;GO:0042404//thyroid hormone catabolic process	GO:0004800//thyroxine 5'-deiodinase activity;GO:0033798//thyroxine 5-deiodinase activity	K07754//Thyroid hormone signaling pathway
100142674	16.3892	10.4425	14.2072	10.9076	18.9004	14.5047	7.2725	14.7655	13.221	PRKAG3;protein kinase%2C AMP-activated%2C gamma 3 non-catalytic subunit	GO:0005615//extracellular space	GO:0015758//glucose transport;GO:0006633//fatty acid biosynthetic process;GO:0016310//phosphorylation;GO:0005978//glycogen biosynthetic process	GO:0019901//protein kinase binding;GO:0005524//ATP binding;GO:0016301//kinase activity	K07200//Circadian rhythm;Glucagon signaling pathway;Oxytocin signaling pathway;AMPK signaling pathway;Adipocytokine signaling pathway;Hypertrophic cardiomyopathy (HCM);Insulin signaling pathway;Insulin resistance;FoxO signaling pathway;Non-alcoholic fatty liver disease (NAFLD)
100142675	0.0177	0.0338	0.0164	0.0351	0.0558	0.0552	0.0296	0.0141	0.0377	GRPR;	GO:0016021//integral component of membrane	GO:0042127//regulation of cell proliferation;GO:0031989//bombesin receptor signaling pathway	GO:0004946//bombesin receptor activity	K04169//Neuroactive ligand-receptor interaction;Calcium signaling pathway
100142676	55.873	63.2056	58.7459	95.2229	96.8168	62.935	64.993	73.3099	69.2724	FBXO32;	GO:0030018//Z disc;GO:0005730//nucleolus	GO:0071549//cellular response to dexamethasone stimulus;GO:0014894//response to denervation involved in regulation of muscle adaptation;GO:0016567//protein ubiquitination	GO:0005515//protein binding	K10305//FoxO signaling pathway
100144423	0	0.0172	0	0	0	0	0	0.0144	0	CYP19;cytochrome P450%2C family 19	GO:0005783//endoplasmic reticulum;GO:0016020//membrane	GO:0060736//prostate gland growth;GO:0055114//oxidation-reduction process;GO:0008209//androgen metabolic process	GO:0070330//aromatase activity;GO:0020037//heme binding;GO:0005506//iron ion binding	K07434//Metabolic pathways;Steroid hormone biosynthesis;Ovarian steroidogenesis
100144424	37.2424	23.0325	38.834	41.7303	64.3807	47.1138	37.0086	35.2192	31.3157	CD1D;CD1d molecule	GO:0005765//lysosomal membrane;GO:0016021//integral component of membrane;GO:0005886//plasma membrane;GO:0010008//endosome membrane;GO:0009986//cell surface	GO:0048006//antigen processing and presentation, endogenous lipid antigen via MHC class Ib;GO:0042102//positive regulation of T cell proliferation;GO:0045087//innate immune response	GO:0042393//histone binding;GO:0030884//exogenous lipid antigen binding;GO:0050839//cell adhesion molecule binding	K06448//Hematopoietic cell lineage
100144426	6.6186	9.1445	4.579	7.5414	7.3894	7.7949	6.2489	8.8395	7.8345	FAS;Fas cell surface death receptor	GO:0009897//external side of plasma membrane;GO:0016021//integral component of membrane;GO:0070062//extracellular vesicular exosome;GO:0042470//melanosome;GO:0005634//nucleus;GO:0045121//membrane raft;GO:0031265//CD95 death-inducing signaling complex	GO:0043066//negative regulation of apoptotic process;GO:0002377//immunoglobulin production;GO:0097284//hepatocyte apoptotic process;GO:0097527//necroptotic signaling pathway;GO:0050869//negative regulation of B cell activation;GO:0008625//extrinsic apoptotic signaling pathway via death domain receptors;GO:0007623//circadian rhythm;GO:0051384//response to glucocorticoid;GO:0006633//fatty acid bios…	GO:0016787//hydrolase activity;GO:0042802//identical protein binding;GO:0004312//fatty acid synthase activity;GO:0019900//kinase binding;GO:0004888//transmembrane signaling receptor activity	K04390//p53 signaling pathway;TNF signaling pathway;Natural killer cell mediated cytotoxicity;Allograft rejection;Influenza A;Hepatitis B;Chagas disease (American trypanosomiasis);Pathways in cancer;Alzheimer's disease;Proteoglycans in cancer;Autoimmune thyroid disease;Type I diabetes mellitus;Herpes simplex infection;MAPK signaling pathway;Measles;Graft-versus-host disease;Cytokine-cytokine rece…
100144750	0.2542	0.3243	0.0788	0	0.0764	0.1987	0.2133	0.1357	0.0724	TP-1;trophoblast protein-1	GO:0005615//extracellular space	GO:0051607//defense response to virus;GO:0007565//female pregnancy	GO:0005179//hormone activity;GO:0005125//cytokine activity;GO:0005126//cytokine receptor binding	K05440//RIG-I-like receptor signaling pathway;Cytokine-cytokine receptor interaction;Jak-STAT signaling pathway
100144753	0.3898	0.2424	0.489	0.2901	0.211	0.3808	0.1798	0.2652	0.2497	KISS1R;	GO:0009986//cell surface;GO:0005887//integral component of plasma membrane	GO:0007218//neuropeptide signaling pathway;GO:0007200//phospholipase C-activating G-protein coupled receptor signaling pathway	GO:0008188//neuropeptide receptor activity	K08374//Neuroactive ligand-receptor interaction
100144755	5.0037	4.3468	3.5796	5.402	5.5233	5.2148	4.1972	4.7528	5.2493	RB1;	GO:0005819//spindle;GO:0035189//Rb-E2F complex;GO:0016605//PML body	GO:0045842//positive regulation of mitotic metaphase/anaphase transition;GO:0048667//cell morphogenesis involved in neuron differentiation;GO:0051402//neuron apoptotic process;GO:0006469//negative regulation of protein kinase activity;GO:2000134//negative regulation of G1/S transition of mitotic cell cycle;GO:0007050//cell cycle arrest;GO:0043550//regulation of lipid kinase activity;GO:0050680//n…	GO:0031625//ubiquitin protein ligase binding;GO:0051219//phosphoprotein binding;GO:0001047//core promoter binding;GO:0019900//kinase binding;GO:0042802//identical protein binding;GO:0001102//RNA polymerase II activating transcription factor binding	K06618//Bladder cancer;Cell cycle;Small cell lung cancer;Viral carcinogenesis;Pathways in cancer;Pancreatic cancer;Chronic myeloid leukemia;Non-small cell lung cancer;Hepatitis B;Prostate cancer;Melanoma;Epstein-Barr virus infection;HTLV-I infection;Glioma
100144756	53.7141	46.7237	62.2847	45.4031	47.289	51.3736	62.0055	49.9246	57.1053	CDK4;cyclin-dependent kinase 4	GO:0005829//cytosol;GO:0005923//tight junction;GO:0005667//transcription factor complex;GO:0005730//nucleolus;GO:0000785//chromatin;GO:0031965//nuclear membrane;GO:0000307//cyclin-dependent protein kinase holoenzyme complex	GO:0010971//positive regulation of G2/M transition of mitotic cell cycle;GO:0006468//protein phosphorylation;GO:0051301//cell division;GO:0042493//response to drug;GO:0071157//negative regulation of cell cycle arrest;GO:0000082//G1/S transition of mitotic cell cycle;GO:0048146//positive regulation of fibroblast proliferation;GO:0010468//regulation of gene expression;GO:0007165//signal transduction	GO:0004693//cyclin-dependent protein serine/threonine kinase activity;GO:0005524//ATP binding;GO:0030332//cyclin binding	K02089//Pancreatic cancer;Chronic myeloid leukemia;Tight junction;Bladder cancer;Glioma;HTLV-I infection;Melanoma;Non-small cell lung cancer;Measles;Pathways in cancer;T cell receptor signaling pathway;Viral carcinogenesis;Cell cycle;Small cell lung cancer;p53 signaling pathway;PI3K-Akt signaling pathway;Hepatitis B
100144758	23.097	24.0773	30.8963	24.7925	12.6141	23.1869	37.2318	24.1634	30.3841	CCNA2;	GO:0001939//female pronucleus;GO:0001940//male pronucleus;GO:0005737//cytoplasm	GO:0007067//mitotic nuclear division;GO:0045893//positive regulation of transcription, DNA-templated;GO:0007265//Ras protein signal transduction;GO:0000079//regulation of cyclin-dependent protein serine/threonine kinase activity;GO:0010389//regulation of G2/M transition of mitotic cell cycle;GO:0051301//cell division	GO:0019901//protein kinase binding	K06627//Epstein-Barr virus infection;Viral carcinogenesis;AMPK signaling pathway;Cell cycle;Hepatitis B;Progesterone-mediated oocyte maturation
100144760	11.0762	11.0627	10.2122	9.8987	9.9516	10.8651	11.9561	10.0337	11.2714	TBP;	GO:0000120//RNA polymerase I transcription factor complex;GO:0005737//cytoplasm;GO:0001940//male pronucleus;GO:0005669//transcription factor TFIID complex;GO:0005719//nuclear euchromatin;GO:0001939//female pronucleus;GO:0005672//transcription factor TFIIA complex	GO:0045893//positive regulation of transcription, DNA-templated;GO:0007283//spermatogenesis;GO:0006366//transcription from RNA polymerase II promoter;GO:0006383//transcription from RNA polymerase III promoter	GO:0003700//sequence-specific DNA binding transcription factor activity;GO:0001103//RNA polymerase II repressing transcription factor binding;GO:0019899//enzyme binding;GO:0000978//RNA polymerase II core promoter proximal region sequence-specific DNA binding	K03120//HTLV-I infection;Huntington's disease;Herpes simplex infection;Epstein-Barr virus infection;Basal transcription factors;Viral carcinogenesis
100144761	13.2747	22.1019	11.4251	13.6925	11.4715	13.3348	12.7819	17.6537	13.9701	CDK6;	GO:0005813//centrosome;GO:0001726//ruffle;GO:0005829//cytosol;GO:0000307//cyclin-dependent protein kinase holoenzyme complex;GO:0005654//nucleoplasm	GO:0007219//Notch signaling pathway;GO:0006468//protein phosphorylation;GO:0045668//negative regulation of osteoblast differentiation;GO:0060218//hematopoietic stem cell differentiation;GO:0001954//positive regulation of cell-matrix adhesion;GO:2000145//regulation of cell motility;GO:0048146//positive regulation of fibroblast proliferation;GO:0000082//G1/S transition of mitotic cell cycle;GO:0048…	GO:0005524//ATP binding;GO:0030332//cyclin binding;GO:0004693//cyclin-dependent protein serine/threonine kinase activity	K02091//Pancreatic cancer;Chronic myeloid leukemia;MicroRNAs in cancer;Pathways in cancer;Viral carcinogenesis;Small cell lung cancer;Cell cycle;p53 signaling pathway;Glioma;PI3K-Akt signaling pathway;Melanoma;Non-small cell lung cancer;Hepatitis B;Measles
100144762	41.111	45.7431	39.4087	36.4118	40.5456	41.101	43.8026	38.9268	37.5292	POLR2A;	GO:0005730//nucleolus;GO:0005665//DNA-directed RNA polymerase II, core complex;GO:0005719//nuclear euchromatin;GO:0000974//Prp19 complex	GO:0006355//regulation of transcription, DNA-templated;GO:0034587//piRNA metabolic process;GO:0006283//transcription-coupled nucleotide-excision repair;GO:0050434//positive regulation of viral transcription;GO:0014070//response to organic cyclic compound;GO:0033120//positive regulation of RNA splicing;GO:0071453//cellular response to oxygen levels;GO:0000398//mRNA splicing, via spliceosome;GO:003…	GO:0003968//RNA-directed RNA polymerase activity;GO:0001055//RNA polymerase II activity;GO:0031625//ubiquitin protein ligase binding;GO:0046872//metal ion binding;GO:0001047//core promoter binding;GO:0044822//poly(A) RNA binding	K03006//Huntington's disease;Herpes simplex infection;RNA polymerase;Pyrimidine metabolism;Purine metabolism;Metabolic pathways;Epstein-Barr virus infection
100144763	52.5348	47.43	62.5035	75.5812	66.5991	68.4098	53.1013	49.6653	50.9547	CCND1;	GO:0016020//membrane;GO:0005737//cytoplasm;GO:0005654//nucleoplasm;GO:0000307//cyclin-dependent protein kinase holoenzyme complex;GO:0005923//tight junction;GO:0017053//transcriptional repressor complex	GO:0042493//response to drug;GO:0045444//fat cell differentiation;GO:0060070//canonical Wnt signaling pathway;GO:0010971//positive regulation of G2/M transition of mitotic cell cycle;GO:0070141//response to UV-A;GO:0000122//negative regulation of transcription from RNA polymerase II promoter;GO:0000320//re-entry into mitotic cell cycle;GO:0045737//positive regulation of cyclin-dependent protein s…	GO:0042826//histone deacetylase binding;GO:0016538//cyclin-dependent protein serine/threonine kinase regulator activity;GO:0004672//protein kinase activity;GO:0019901//protein kinase binding;GO:0070064//proline-rich region binding;GO:0008134//transcription factor binding;GO:0003714//transcription corepressor activity	K04503//Melanoma;Hippo signaling pathway;Non-small cell lung cancer;Glioma;HTLV-I infection;FoxO signaling pathway;Pancreatic cancer;MicroRNAs in cancer;PI3K-Akt signaling pathway;Thyroid cancer;Viral myocarditis;Colorectal cancer;Thyroid hormone signaling pathway;Proteoglycans in cancer;Viral carcinogenesis;Cell cycle;Prostate cancer;AMPK signaling pathway;Measles;Focal adhesion;Wnt signaling pa…
100144764	0.0215	0	0	0	0	0.0168	0	0	0	PIGR;	GO:0005886//plasma membrane;GO:0016021//integral component of membrane;GO:0005576//extracellular region	-	-	K13073//Intestinal immune network for IgA production
100144766	141.636	117.805	102.425	104.719	102.324	142.403	113.154	126.907	136.717	FCGRT;Fc fragment of IgG%2C receptor%2C transporter%2C alpha	GO:0016021//integral component of membrane;GO:0005886//plasma membrane	GO:0038094//Fc-gamma receptor signaling pathway	GO:0019864//IgG binding;GO:0019770//IgG receptor activity;GO:0030881//beta-2-microglobulin binding	K06751//Endocytosis;Graft-versus-host disease;Phagosome;Viral carcinogenesis;Type I diabetes mellitus;Autoimmune thyroid disease;Cell adhesion molecules (CAMs);Allograft rejection;Herpes simplex infection;Viral myocarditis;HTLV-I infection;Antigen processing and presentation;Epstein-Barr virus infection;K06458//T cell receptor signaling pathway;Antigen processing and presentation;Hematopoietic ce…
100145856	54.4762	49.709	59.5393	39.0308	72.9909	60.87	43.145	51.2068	49.9708	HEXA;hexosaminidase A (alpha polypeptide)	GO:0005764//lysosome	GO:0050884//neuromuscular process controlling posture;GO:0030203//glycosaminoglycan metabolic process;GO:0007040//lysosome organization;GO:0048667//cell morphogenesis involved in neuron differentiation;GO:0006689//ganglioside catabolic process;GO:0001501//skeletal system development;GO:0007605//sensory perception of sound;GO:0019915//lipid storage;GO:0050885//neuromuscular process controlling bal…	GO:0004563//beta-N-acetylhexosaminidase activity	K12373//Glycosphingolipid biosynthesis - globo series;Glycosaminoglycan degradation;Other glycan degradation;Amino sugar and nucleotide sugar metabolism;Lysosome;Metabolic pathways;Glycosphingolipid biosynthesis - ganglio series
100145857	48.7166	39.9051	49.3004	35.4027	49.0055	39.9375	36.4659	36.6601	37.71	BCKDHA;branched chain keto acid dehydrogenase E1%2C alpha polypeptide	GO:0005759//mitochondrial matrix	GO:0055114//oxidation-reduction process	GO:0003863//3-methyl-2-oxobutanoate dehydrogenase (2-methylpropanoyl-transferring) activity;GO:0046872//metal ion binding	K00166//Propanoate metabolism;Metabolic pathways;Biosynthesis of antibiotics;Valine, leucine and isoleucine degradation;Biosynthesis of secondary metabolites
100145858	48.1591	36.8304	46.9265	38.62	52.3433	42.8783	40.1627	40.3922	42.8431	NAGA;N-acetylgalactosaminidase%2C alpha-	GO:0070062//extracellular vesicular exosome;GO:0005764//lysosome	GO:0009311//oligosaccharide metabolic process;GO:0016139//glycoside catabolic process;GO:0046477//glycosylceramide catabolic process;GO:0016052//carbohydrate catabolic process	GO:0004557//alpha-galactosidase activity;GO:0008456//alpha-N-acetylgalactosaminidase activity;GO:0042803//protein homodimerization activity	K01204//Glycosphingolipid biosynthesis - globo series;Lysosome
100145859	192.923	166.11	147.511	185.007	190.529	248.596	168.569	178.754	259.8	LIPA;lipase A%2C lysosomal acid%2C cholesterol esterase	GO:0070062//extracellular vesicular exosome	GO:0006954//inflammatory response;GO:0008283//cell proliferation;GO:0048873//homeostasis of number of cells within a tissue;GO:0000902//cell morphogenesis;GO:0001816//cytokine production;GO:0048771//tissue remodeling;GO:0030324//lung development;GO:0016042//lipid catabolic process	GO:0004771//sterol esterase activity	K01052//Lysosome;Steroid biosynthesis
100145861	97.1044	68.3234	92.2508	107.913	80.3758	97.3117	79.7103	94.6842	109.967	PON2;paraoxonase 2	GO:0005576//extracellular region;GO:0005886//plasma membrane	GO:0009636//response to toxic substance;GO:0019439//aromatic compound catabolic process	GO:0046872//metal ion binding;GO:0004064//arylesterase activity;GO:0042802//identical protein binding	K01045//Microbial metabolism in diverse environments;Metabolic pathways;Aminobenzoate degradation;Bisphenol degradation
100145862	44.3577	43.8913	40.1157	39.5216	35.7751	42.0169	43.4873	40.8054	42.9271	DTNBP1;dystrobrevin binding protein 1	GO:0030424//axon;GO:0005789//endoplasmic reticulum membrane;GO:0016528//sarcoplasm;GO:0010008//endosome membrane;GO:0030054//cell junction;GO:0030426//growth cone;GO:0042734//presynaptic membrane;GO:0043197//dendritic spine;GO:0042383//sarcolemma;GO:0033162//melanosome membrane;GO:0030672//synaptic vesicle membrane;GO:0031083//BLOC-1 complex;GO:0014069//postsynaptic density;GO:0045211//postsynapt…	GO:0010628//positive regulation of gene expression;GO:0006892//post-Golgi vesicle-mediated transport;GO:0043506//regulation of JUN kinase activity;GO:0007596//blood coagulation;GO:0048490//anterograde synaptic vesicle transport;GO:0048812//neuron projection morphogenesis;GO:0061024//membrane organization;GO:0008089//anterograde axon cargo transport;GO:0032438//melanosome organization;GO:0060155//…	GO:0005515//protein binding	-
100145863	0.5307	0.5078	1.5315	0.6376	0.4535	0.8951	0.5388	1.2522	0.6681	QRFPR;	GO:0005887//integral component of plasma membrane	GO:1901652//response to peptide;GO:0007218//neuropeptide signaling pathway;GO:0032870//cellular response to hormone stimulus	GO:0004983//neuropeptide Y receptor activity;GO:0042277//peptide binding	-
100145864	25.2855	26.2105	30.4943	28.4295	24.313	29.6824	25.4442	23.0989	29.1564	SFXN1;sideroflexin 1	GO:0016021//integral component of membrane;GO:0005743//mitochondrial inner membrane	GO:0030218//erythrocyte differentiation;GO:0006826//iron ion transport;GO:0034220//ion transmembrane transport;GO:0055072//iron ion homeostasis	GO:0015075//ion transmembrane transporter activity	K03351//Meiosis - yeast;Cell cycle;Ubiquitin mediated proteolysis;Oocyte meiosis;Cell cycle - yeast;Progesterone-mediated oocyte maturation;HTLV-I infection;K02542//Cell cycle - yeast;DNA replication;Meiosis - yeast;Cell cycle
100145865	2273.75	2420.63	2931.49	1953.48	1949.1	2127.17	1949.28	2693.51	1610.34	TPM1;tropomyosin 1 (alpha)	GO:0005829//cytosol;GO:0001725//stress fiber;GO:0032587//ruffle membrane;GO:0030016//myofibril;GO:0032059//bleb;GO:0005862//muscle thin filament tropomyosin;GO:0031941//filamentous actin	GO:0031529//ruffle organization;GO:0060048//cardiac muscle contraction;GO:0042060//wound healing;GO:0032781//positive regulation of ATPase activity;GO:0051693//actin filament capping;GO:0045785//positive regulation of cell adhesion;GO:0006937//regulation of muscle contraction;GO:0051496//positive regulation of stress fiber assembly;GO:0055010//ventricular cardiac muscle tissue morphogenesis;GO:00…	GO:0005200//structural constituent of cytoskeleton;GO:0051015//actin filament binding;GO:0008307//structural constituent of muscle;GO:0042803//protein homodimerization activity;GO:0008092//cytoskeletal protein binding;GO:0047485//protein N-terminus binding	K10373//MicroRNAs in cancer;Hypertrophic cardiomyopathy (HCM);Adrenergic signaling in cardiomyocytes;Dilated cardiomyopathy;Cardiac muscle contraction;K10375//Cardiac muscle contraction;Dilated cardiomyopathy;Adrenergic signaling in cardiomyocytes;Hypertrophic cardiomyopathy (HCM);K09290//Pathways in cancer;Hypertrophic cardiomyopathy (HCM);Adrenergic signaling in cardiomyocytes;Dilated cardiomyo…
100145866	207.957	210.285	235.043	236.725	194.042	219.892	269.224	215.884	242.764	VDAC1;voltage-dependent anion channel 1	GO:0043209//myelin sheath;GO:0070062//extracellular vesicular exosome;GO:0042645//mitochondrial nucleoid;GO:0005634//nucleus;GO:0005741//mitochondrial outer membrane;GO:0005886//plasma membrane;GO:0005743//mitochondrial inner membrane;GO:0046930//pore complex	GO:0007270//neuron-neuron synaptic transmission;GO:0030855//epithelial cell differentiation;GO:0006851//mitochondrial calcium ion transport;GO:0006915//apoptotic process;GO:0001662//behavioral fear response;GO:1903146//regulation of mitochondrion degradation;GO:0016032//viral process;GO:0007612//learning	GO:0044325//ion channel binding;GO:0032403//protein complex binding;GO:0015288//porin activity;GO:0008308//voltage-gated anion channel activity;GO:0000166//nucleotide binding;GO:0019901//protein kinase binding	K05862//Calcium signaling pathway;Huntington's disease;cGMP-PKG signaling pathway;HTLV-I infection;Parkinson's disease;Influenza A
100145867	18.7192	18.9468	19.9452	17.112	14.0228	18.3531	22.7513	16.1997	20.5203	SNRPA;small nuclear ribonucleoprotein polypeptide A	GO:0005654//nucleoplasm;GO:0005685//U1 snRNP;GO:0005737//cytoplasm;GO:0005730//nucleolus;GO:0005681//spliceosomal complex	GO:0000398//mRNA splicing, via spliceosome	GO:0044822//poly(A) RNA binding;GO:0005515//protein binding	K11091//Spliceosome
100145868	152.966	136.112	168.237	144.214	135.806	162.759	143.028	142.991	164.866	ERP29;endoplasmic reticulum protein 29	GO:0070062//extracellular vesicular exosome;GO:0016020//membrane;GO:0009986//cell surface;GO:0005788//endoplasmic reticulum lumen;GO:0042470//melanosome	GO:0010628//positive regulation of gene expression;GO:0050709//negative regulation of protein secretion;GO:0006457//protein folding;GO:0000187//activation of MAPK activity;GO:0006886//intracellular protein transport;GO:0010629//negative regulation of gene expression;GO:1902235//regulation of endoplasmic reticulum stress-induced intrinsic apoptotic signaling pathway	GO:0005524//ATP binding;GO:0016887//ATPase activity	K09586//Protein processing in endoplasmic reticulum
100145869	73.5169	78.9204	101.746	75.0871	80.9471	83.1515	99.9745	78.0797	94.9782	SNRPA1;small nuclear ribonucleoprotein polypeptide A'	GO:0005654//nucleoplasm;GO:0071013//catalytic step 2 spliceosome;GO:0005686//U2 snRNP;GO:0019013//viral nucleocapsid	GO:0000398//mRNA splicing, via spliceosome	GO:0030620//U2 snRNA binding;GO:0044822//poly(A) RNA binding;GO:0005515//protein binding	K11092//Spliceosome
100145870	20.6071	21.678	22.2882	16.8652	15.4364	20.2519	17.5889	17.9456	16.7802	PQLC1;PQ loop repeat containing 1	GO:0016021//integral component of membrane	-	-	-
100145872	56.8681	50.8296	58.4623	57.7353	55.6635	54.6988	61.2751	52.0277	60.2249	CHCHD3;coiled-coil-helix-coiled-coil-helix domain containing 3	GO:0005743//mitochondrial inner membrane;GO:0005634//nucleus;GO:0070062//extracellular vesicular exosome	GO:0000122//negative regulation of transcription from RNA polymerase II promoter;GO:0007007//inner mitochondrial membrane organization;GO:0008053//mitochondrial fusion	GO:0019902//phosphatase binding;GO:0032947//protein complex scaffold;GO:0001227//RNA polymerase II transcription regulatory region sequence-specific DNA binding transcription factor activity involved in negative regulation of transcription	-
100145873	25.2142	24.0824	27.8916	21.9887	21.3851	20.6725	21.1885	20.772	19.4323	RABL2B;RAB%2C member of RAS oncogene family-like 2B	GO:0030992//intraciliary transport particle B;GO:0097225//sperm midpiece;GO:0005622//intracellular	GO:0007338//single fertilization;GO:0030317//sperm motility;GO:0032482//Rab protein signal transduction;GO:0006886//intracellular protein transport;GO:0042384//cilium assembly	GO:0005525//GTP binding;GO:0003924//GTPase activity	-
100145875	24.2442	30.9768	27.4688	17.0346	17.0461	12.5959	24.4887	23.5759	23.5504	PSPH;phosphoserine phosphatase	GO:0005737//cytoplasm	GO:0016311//dephosphorylation;GO:0006564//L-serine biosynthetic process	GO:0005509//calcium ion binding;GO:0000287//magnesium ion binding;GO:0042803//protein homodimerization activity;GO:0004647//phosphoserine phosphatase activity	K01079//Carbon metabolism;Methane metabolism;Biosynthesis of amino acids;Biosynthesis of antibiotics;Microbial metabolism in diverse environments;Metabolic pathways;Glycine, serine and threonine metabolism
100145877	23.7407	23.1408	22.9811	26.2065	26.9975	24.4725	22.1682	23.3692	25.8826	RIT1;Ras-like without CAAX 1	GO:0005634//nucleus;GO:0005886//plasma membrane	GO:0019216//regulation of lipid metabolic process;GO:0021902//commitment of neuronal cell to specific neuron type in forebrain;GO:0048011//neurotrophin TRK receptor signaling pathway;GO:0033077//T cell differentiation in thymus;GO:0043368//positive T cell selection;GO:0045944//positive regulation of transcription from RNA polymerase II promoter;GO:0048538//thymus development;GO:0003382//epithelia…	GO:0005525//GTP binding;GO:0003924//GTPase activity;GO:0001077//RNA polymerase II core promoter proximal region sequence-specific DNA binding transcription factor activity involved in positive regulation of transcription;GO:0005516//calmodulin binding;GO:0000978//RNA polymerase II core promoter proximal region sequence-specific DNA binding;GO:0046872//metal ion binding	-
100145878	13.8892	13.169	10.4442	7.6448	9.5676	9.4746	12.6037	9.8057	8.4133	BLOC1S4;biogenesis of lysosomal organelles complex-1%2C subunit 4%2C cappuccino	GO:0031083//BLOC-1 complex	GO:0048490//anterograde synaptic vesicle transport;GO:0050885//neuromuscular process controlling balance;GO:0070527//platelet aggregation;GO:0032438//melanosome organization;GO:0008089//anterograde axon cargo transport	-	-
100145879	16.9279	13.8659	16.2094	12.2194	14.8073	16.0382	17.2114	15.6061	14.7894	PPCS;phosphopantothenoylcysteine synthetase	GO:0070062//extracellular vesicular exosome	GO:0008152//metabolic process	GO:0004632//phosphopantothenate--cysteine ligase activity	K01922//Pantothenate and CoA biosynthesis;Metabolic pathways
100145880	108.631	84.723	107.328	91.4712	105.839	101.663	97.2203	94.1719	91.7939	RAB7A;RAB7A%2C member RAS oncogene family	GO:0043195//terminal bouton;GO:0030670//phagocytic vesicle membrane;GO:0070062//extracellular vesicular exosome;GO:0097208//alveolar lamellar body;GO:0033162//melanosome membrane;GO:0005811//lipid particle;GO:0034045//pre-autophagosomal structure membrane;GO:0000421//autophagic vacuole membrane;GO:0031902//late endosome membrane;GO:0030904//retromer complex;GO:0032419//extrinsic component of lyso…	GO:0019886//antigen processing and presentation of exogenous peptide antigen via MHC class II;GO:0090385//phagosome-lysosome fusion;GO:0048524//positive regulation of viral process;GO:2000785//regulation of autophagic vacuole assembly;GO:0032482//Rab protein signal transduction;GO:0022615//protein to membrane docking;GO:0006622//protein targeting to lysosome;GO:0019076//viral release from host ce…	GO:0019003//GDP binding;GO:0005525//GTP binding;GO:0003924//GTPase activity;GO:0048365//Rac GTPase binding	K07897//Amoebiasis;Endocytosis;Phagosome;Tuberculosis;Salmonella infection
100145881	5.4269	3.231	5.0998	3.3516	3.9707	4.3833	3.9452	3.2345	4.5329	ARL4A;ADP-ribosylation factor-like 4A	GO:0005730//nucleolus;GO:0005737//cytoplasm;GO:0005886//plasma membrane	GO:0050873//brown fat cell differentiation;GO:0007264//small GTPase mediated signal transduction	GO:0003924//GTPase activity;GO:0005525//GTP binding;GO:0005515//protein binding	-
100145882	15.9798	14.5952	18.1656	11.2729	18.4057	14.4002	21.7126	17.3931	12.0715	IFT27;intraflagellar transport 27	GO:0030992//intraciliary transport particle B;GO:0097228//sperm principal piece;GO:0097225//sperm midpiece;GO:0005813//centrosome	GO:0006886//intracellular protein transport;GO:0007224//smoothened signaling pathway;GO:0032482//Rab protein signal transduction;GO:0042073//intraciliary transport	GO:0003924//GTPase activity;GO:0005525//GTP binding	-
100145883	95.0758	110.323	91.8695	86.4284	101.964	106.518	105.576	111.4	108.163	ARL1;ADP-ribosylation factor-like 1	GO:0000139//Golgi membrane;GO:0070062//extracellular vesicular exosome;GO:0005802//trans-Golgi network	GO:0009404//toxin metabolic process;GO:0042147//retrograde transport, endosome to Golgi;GO:0048193//Golgi vesicle transport;GO:0031584//activation of phospholipase D activity;GO:0034067//protein localization to Golgi apparatus;GO:0007264//small GTPase mediated signal transduction;GO:0007030//Golgi organization	GO:0019904//protein domain specific binding;GO:0046872//metal ion binding;GO:0005525//GTP binding;GO:0008047//enzyme activator activity;GO:0003924//GTPase activity	-
100145884	0	0	0	0	0	0	0.0366	0	0	VIP;vasoactive intestinal peptide	GO:0005576//extracellular region;GO:0005623//cell	GO:0070459//prolactin secretion;GO:0010579//positive regulation of adenylate cyclase activity involved in G-protein coupled receptor signaling pathway;GO:0045732//positive regulation of protein catabolic process;GO:0048255//mRNA stabilization;GO:0032880//regulation of protein localization	GO:0005179//hormone activity	-
100145885	1.0347	0.594	0	1.027	1.12	4.3672	0.6943	0.9941	0.8839	QRFP;pyroglutamylated RFamide peptide	-	GO:0060259//regulation of feeding behavior;GO:0007625//grooming behavior;GO:0045777//positive regulation of blood pressure;GO:0007626//locomotory behavior;GO:0007218//neuropeptide signaling pathway	GO:0031854//orexigenic neuropeptide QRFP receptor binding;GO:0005184//neuropeptide hormone activity	-
100147707	0	0	0	0	0	0	0.029	0	0	MC4R;melanocortin 4 receptor	GO:0005634//nucleus;GO:0005886//plasma membrane;GO:0016021//integral component of membrane	GO:0007186//G-protein coupled receptor signaling pathway;GO:0030819//positive regulation of cAMP biosynthetic process;GO:2000252//negative regulation of feeding behavior;GO:0045780//positive regulation of bone resorption;GO:0006112//energy reserve metabolic process;GO:0030073//insulin secretion;GO:0007188//adenylate cyclase-modulating G-protein coupled receptor signaling pathway;GO:0002024//diet …	GO:0017046//peptide hormone binding;GO:0042923//neuropeptide binding;GO:0031625//ubiquitin protein ligase binding;GO:0004980//melanocyte-stimulating hormone receptor activity	K04202//Neuroactive ligand-receptor interaction
100147779	14.2652	16.162	16.0261	13.8088	13.0802	15.6838	16.4366	15.0919	14.9983	SLC35A4;	-	-	-	-
100147780	6.9561	9.4157	6.3073	6.1465	5.2801	6.2992	6.1195	5.7729	7.3192	SLC25A33;solute carrier family 25 (pyrimidine nucleotide carrier)%2C member 33	GO:0016021//integral component of membrane;GO:0005743//mitochondrial inner membrane	GO:0008284//positive regulation of cell proliferation;GO:0032869//cellular response to insulin stimulus;GO:0034551//mitochondrial respiratory chain complex III assembly;GO:0031930//mitochondria-nucleus signaling pathway;GO:1903426//regulation of reactive oxygen species biosynthetic process;GO:0002082//regulation of oxidative phosphorylation;GO:0071156//regulation of cell cycle arrest;GO:0030307//…	GO:0015218//pyrimidine nucleotide transmembrane transporter activity	-
100147781	24.7675	19.8518	29.8461	18.819	21.8942	19.5145	21.8163	19.8293	21.921	SLC39A3;solute carrier family 39 (zinc transporter)%2C member 3	GO:0016021//integral component of membrane;GO:0005886//plasma membrane	GO:0001701//in utero embryonic development;GO:0060173//limb development;GO:0048701//embryonic cranial skeleton morphogenesis;GO:0000902//cell morphogenesis;GO:0071577//zinc ion transmembrane transport;GO:0043029//T cell homeostasis	GO:0005385//zinc ion transmembrane transporter activity	-
100147782	68.1585	64.6364	86.6377	65.757	53.8174	63.1714	71.7931	59.2897	62.2991	SLC25A11;solute carrier family 25 (mitochondrial carrier%3B oxoglutarate carrier)%2C member 11	GO:0016021//integral component of membrane;GO:0005634//nucleus;GO:0005743//mitochondrial inner membrane	GO:0006810//transport	GO:0044822//poly(A) RNA binding	-
100147783	15.0286	13.4996	11.9722	15.4701	13.934	15.2776	13.6353	15.894	14.6009	SLC25A17;solute carrier family 25 (mitochondrial carrier%3B peroxisomal membrane protein%2C 34kDa)%2C member 17	GO:0005779//integral component of peroxisomal membrane;GO:0005739//mitochondrion	GO:0015867//ATP transport;GO:0043132//NAD transport;GO:0015866//ADP transport;GO:0035350//FAD transmembrane transport;GO:0080121//AMP transport;GO:0035349//coenzyme A transmembrane transport;GO:0015908//fatty acid transport;GO:0006635//fatty acid beta-oxidation	GO:0015217//ADP transmembrane transporter activity;GO:0044610//FMN transmembrane transporter activity;GO:0051724//NAD transporter activity;GO:0015230//FAD transmembrane transporter activity;GO:0080122//AMP transmembrane transporter activity;GO:0005347//ATP transmembrane transporter activity;GO:0051087//chaperone binding;GO:0015228//coenzyme A transmembrane transporter activity	K13354//Peroxisome
100147784	16.6384	16.8569	17.3656	15.7196	17.4167	19.2644	18.1361	17.6663	17.4058	SLC25A38;solute carrier family 25%2C member 38	GO:0005743//mitochondrial inner membrane;GO:0016021//integral component of membrane	GO:0006810//transport;GO:0006783//heme biosynthetic process;GO:0030218//erythrocyte differentiation	GO:0005215//transporter activity	-
100147785	7.1071	8.6716	7.9796	10.4628	8.9066	9.2276	9.3625	9.4516	10.9405	SLC25A15;solute carrier family 25 (mitochondrial carrier%3B ornithine transporter) member 15	GO:0016021//integral component of membrane;GO:0005743//mitochondrial inner membrane	GO:0006520//cellular amino acid metabolic process;GO:0000066//mitochondrial ornithine transport;GO:0000050//urea cycle;GO:1903352//L-ornithine transmembrane transport	GO:0000064//L-ornithine transmembrane transporter activity	-
100147786	13.3864	25.3577	17.6531	15.4412	8.8933	12.0894	18.057	17.5243	19.6256	SLC25A20;solute carrier family 25 (carnitine/acylcarnitine translocase)%2C member 20	GO:0005743//mitochondrial inner membrane;GO:0016021//integral component of membrane	GO:0006810//transport	-	-
100147787	107.957	160.21	162.632	92.6244	70.8933	90.5771	107.134	122.706	114.92	SLC25A4;solute carrier family 25 (mitochondrial carrier%3B adenine nucleotide translocator)%2C member 4	GO:0043209//myelin sheath;GO:0016021//integral component of membrane;GO:0005634//nucleus;GO:0005743//mitochondrial inner membrane	GO:0055085//transmembrane transport;GO:0060546//negative regulation of necroptotic process;GO:0008637//apoptotic mitochondrial changes	GO:0005215//transporter activity	K05863//Huntington's disease;Calcium signaling pathway;cGMP-PKG signaling pathway;HTLV-I infection;Parkinson's disease
100147788	231.307	217.629	266.947	177.551	151.326	213.149	290.844	216.262	240.965	SLC25A5;solute carrier family 25 (mitochondrial carrier%3B adenine nucleotide translocator)%2C member 5	GO:0005743//mitochondrial inner membrane;GO:0005887//integral component of plasma membrane;GO:0005634//nucleus;GO:0042645//mitochondrial nucleoid;GO:0070062//extracellular vesicular exosome;GO:0071817//MMXD complex;GO:0043209//myelin sheath	GO:0044281//small molecule metabolic process;GO:0007059//chromosome segregation;GO:1901029//negative regulation of mitochondrial outer membrane permeabilization involved in apoptotic signaling pathway;GO:0015853//adenine transport;GO:0016032//viral process;GO:0050796//regulation of insulin secretion;GO:0008284//positive regulation of cell proliferation;GO:0055085//transmembrane transport;GO:00061…	GO:0031625//ubiquitin protein ligase binding;GO:0044822//poly(A) RNA binding;GO:0015207//adenine transmembrane transporter activity	K05863//Parkinson's disease;Huntington's disease;Calcium signaling pathway;HTLV-I infection;cGMP-PKG signaling pathway
100147789	481.347	390.384	472.066	381.908	468.13	409.446	432.096	374.037	417.937	SLC25A6;solute carrier family 25 (mitochondrial carrier%3B adenine nucleotide translocator)%2C member 6	GO:0016021//integral component of membrane;GO:0005744//mitochondrial inner membrane presequence translocase complex;GO:0005634//nucleus	GO:0015867//ATP transport;GO:0006626//protein targeting to mitochondrion;GO:0044267//cellular protein metabolic process;GO:0006112//energy reserve metabolic process;GO:0046732//active induction of host immune response by virus;GO:0015866//ADP transport;GO:0050796//regulation of insulin secretion;GO:0055085//transmembrane transport;GO:0019058//viral life cycle;GO:0044281//small molecule metabolic …	GO:0005471//ATP:ADP antiporter activity;GO:0005515//protein binding	K05863//cGMP-PKG signaling pathway;HTLV-I infection;Huntington's disease;Calcium signaling pathway;Parkinson's disease
100147790	109.031	105.429	118.258	80.5348	89.8277	88.1961	80.7261	100.026	100.82	CD81;CD81 molecule	GO:0070062//extracellular vesicular exosome;GO:0005925//focal adhesion;GO:0001772//immunological synapse;GO:0005887//integral component of plasma membrane	GO:0000187//activation of MAPK activity;GO:0046718//viral entry into host cell;GO:0046813//receptor-mediated virion attachment to host cell;GO:0061462//protein localization to lysosome;GO:0031647//regulation of protein stability;GO:0030890//positive regulation of B cell proliferation;GO:2000145//regulation of cell motility;GO:0007166//cell surface receptor signaling pathway;GO:0045944//positive r…	GO:1990459//transferrin receptor binding;GO:0023026//MHC class II protein complex binding	K06508//Malaria;Hepatitis C;B cell receptor signaling pathway
100147791	0.0956	0	0.1777	0.2373	0.5175	0.1121	0.2005	0.1531	0.0408	DIRAS3;DIRAS family%2C GTP-binding RAS-like 3	GO:0005622//intracellular;GO:0016020//membrane	GO:0007264//small GTPase mediated signal transduction	GO:0005525//GTP binding	-
100147792	17.6047	16.1527	16.3617	18.2873	20.1009	19.0386	17.6397	17.9947	19.4476	RAB28;RAB28%2C member RAS oncogene family	GO:0005622//intracellular;GO:0035253//ciliary rootlet;GO:0005886//plasma membrane;GO:0036064//ciliary basal body;GO:0005737//cytoplasm	GO:1901998//toxin transport;GO:0007264//small GTPase mediated signal transduction	GO:0003924//GTPase activity;GO:0019003//GDP binding;GO:0005525//GTP binding	-
100147794	4.4472	3.6653	5.0102	3.9411	3.4386	3.5637	3.4091	3.0743	3.2484	RHOF;ras homolog family member F (in filopodia)	GO:0070062//extracellular vesicular exosome;GO:0005856//cytoskeleton;GO:0005829//cytosol;GO:0005886//plasma membrane	GO:0007015//actin filament organization;GO:0051056//regulation of small GTPase mediated signal transduction;GO:0006886//intracellular protein transport;GO:0008152//metabolic process;GO:0006913//nucleocytoplasmic transport	GO:0005525//GTP binding;GO:0003924//GTPase activity	-
100147795	0.0757	0.0242	0.0117	0.0251	0.0228	0.0789	0.0741	0.0202	0.1294	RHOH;ras homolog family member H	GO:0005829//cytosol;GO:0001772//immunological synapse	GO:0051056//regulation of small GTPase mediated signal transduction;GO:0045576//mast cell activation;GO:0006355//regulation of transcription, DNA-templated;GO:0030217//T cell differentiation;GO:0042326//negative regulation of phosphorylation;GO:0034260//negative regulation of GTPase activity;GO:0043124//negative regulation of I-kappaB kinase/NF-kappaB signaling	GO:0019210//kinase inhibitor activity;GO:0005525//GTP binding;GO:0017048//Rho GTPase binding;GO:0005095//GTPase inhibitor activity	K07873//Leukocyte transendothelial migration
100147796	16.1987	17.1712	20.3685	20.0186	23.4942	19.1164	16.1188	18.6905	19.1288	SLC25A37;solute carrier family 25 (mitochondrial iron transporter)%2C member 37	GO:0016021//integral component of membrane;GO:0005743//mitochondrial inner membrane	GO:0055072//iron ion homeostasis;GO:0034755//iron ion transmembrane transport;GO:0048250//mitochondrial iron ion transport	GO:0005381//iron ion transmembrane transporter activity	-
100147797	8.5509	10.2274	13.9076	18.3889	19.2837	18.9373	6.5749	14.2625	8.5221	GLRX;glutaredoxin (thioltransferase)	GO:0005737//cytoplasm	GO:0055114//oxidation-reduction process;GO:0045454//cell redox homeostasis	GO:0009055//electron carrier activity;GO:0015035//protein disulfide oxidoreductase activity;GO:0016740//transferase activity;GO:0047139//glutathione-homocystine transhydrogenase activity	-
100147798	50.7802	51.3522	46.1884	43.3551	54.1651	50.2262	45.8254	46.6285	41.9402	CCND3;cyclin D3	GO:0016020//membrane;GO:0005737//cytoplasm;GO:0000307//cyclin-dependent protein kinase holoenzyme complex;GO:0005654//nucleoplasm	GO:0045737//positive regulation of cyclin-dependent protein serine/threonine kinase activity;GO:0042098//T cell proliferation;GO:0007165//signal transduction	GO:0004693//cyclin-dependent protein serine/threonine kinase activity;GO:0019901//protein kinase binding	K10152//PI3K-Akt signaling pathway;Focal adhesion;Measles;Hippo signaling pathway;p53 signaling pathway;HTLV-I infection;Wnt signaling pathway;Viral carcinogenesis;Jak-STAT signaling pathway;Cell cycle
100147799	8.2888	8.3818	9.8046	5.0484	7.8169	8.7612	5.6887	10.1051	14.0006	CCND2;cyclin D2	GO:0031965//nuclear membrane;GO:0005654//nucleoplasm;GO:0000307//cyclin-dependent protein kinase holoenzyme complex;GO:0000785//chromatin;GO:0005730//nucleolus;GO:0005829//cytosol	GO:0045737//positive regulation of cyclin-dependent protein serine/threonine kinase activity	GO:0019901//protein kinase binding	K10151//Viral carcinogenesis;FoxO signaling pathway;Prolactin signaling pathway;Jak-STAT signaling pathway;Cell cycle;MicroRNAs in cancer;PI3K-Akt signaling pathway;Transcriptional misregulation in cancer;Focal adhesion;Hippo signaling pathway;Measles;p53 signaling pathway;Wnt signaling pathway;HTLV-I infection
100147800	75.501	84.6749	102.213	40.4139	60.1702	65.5719	65.6487	64.215	49.4654	SLC25A10;solute carrier family 25 (mitochondrial carrier%3B dicarboxylate transporter)%2C member 10	GO:0031966//mitochondrial membrane;GO:0016021//integral component of membrane	GO:0006839//mitochondrial transport	-	K13577//Proximal tubule bicarbonate reclamation
100147801	12.7675	11.0322	13.0163	12.1551	12.9273	11.9653	12.0756	10.7433	13.9672	SLC25A26;solute carrier family 25 (S-adenosylmethionine carrier)%2C member 26	GO:0005739//mitochondrion;GO:0016021//integral component of membrane;GO:0005743//mitochondrial inner membrane	GO:0055085//transmembrane transport;GO:1901962//S-adenosyl-L-methionine transmembrane transport	GO:0000095//S-adenosyl-L-methionine transmembrane transporter activity	-
100158234	35.7003	36.6592	41.9917	37.0667	36.2186	37.9626	33.8415	34.7015	29.5881	AKIRIN1;akirin 1	GO:0005654//nucleoplasm;GO:0031965//nuclear membrane	-	-	K06454//Primary immunodeficiency;Hematopoietic cell lineage;Cell adhesion molecules (CAMs);T cell receptor signaling pathway;Antigen processing and presentation;K06752//Herpes simplex infection;Tuberculosis;Antigen processing and presentation;HTLV-I infection;Leishmaniasis;Phagosome;Graft-versus-host disease;Asthma;Toxoplasmosis;Cell adhesion molecules (CAMs);Allograft rejection;Viral myocarditis…
100158235	180.505	216.262	189.947	123.181	106.285	159.858	197.783	167.875	147.996	RHOB;ras homolog family member B	GO:0005829//cytosol;GO:0032154//cleavage furrow;GO:0031902//late endosome membrane;GO:0070062//extracellular vesicular exosome;GO:0005769//early endosome;GO:0005925//focal adhesion;GO:0005886//plasma membrane;GO:0005634//nucleus	GO:0008333//endosome to lysosome transport;GO:0043065//positive regulation of apoptotic process;GO:0045786//negative regulation of cell cycle;GO:0006886//intracellular protein transport;GO:0045766//positive regulation of angiogenesis;GO:0051056//regulation of small GTPase mediated signal transduction;GO:0070301//cellular response to hydrogen peroxide;GO:0071479//cellular response to ionizing radi…	GO:0005515//protein binding;GO:0003924//GTPase activity;GO:0019003//GDP binding;GO:0005525//GTP binding	-
100169699	2.301	3.5867	2.242	1.5103	1.9083	1.1604	1.9924	1.664	0.9828	LIPE;lipase%2C hormone-sensitive	GO:0005901//caveola;GO:0005634//nucleus;GO:0005739//mitochondrion;GO:0005811//lipid particle;GO:0005829//cytosol	GO:0046340//diacylglycerol catabolic process;GO:0019433//triglyceride catabolic process;GO:0006363//termination of RNA polymerase I transcription;GO:0042758//long-chain fatty acid catabolic process;GO:0008203//cholesterol metabolic process;GO:0006361//transcription initiation from RNA polymerase I promoter	GO:0004806//triglyceride lipase activity;GO:0042134//rRNA primary transcript binding;GO:0033878//hormone-sensitive lipase activity;GO:0019901//protein kinase binding	K07188//Aldosterone synthesis and secretion;Insulin signaling pathway;Regulation of lipolysis in adipocytes;AMPK signaling pathway;cAMP signaling pathway
100169934	6.4898	9.7317	11.3431	4.3264	5.9853	6.4355	5.8094	8.8019	6.1646	CRY2;cryptochrome circadian clock 2	GO:0005739//mitochondrion	GO:0042754//negative regulation of circadian rhythm;GO:0006606//protein import into nucleus;GO:0043153//entrainment of circadian clock by photoperiod;GO:0032922//circadian regulation of gene expression;GO:2000850//negative regulation of glucocorticoid secretion;GO:0042593//glucose homeostasis;GO:0019915//lipid storage;GO:2000323//negative regulation of glucocorticoid receptor signaling pathway;GO…	GO:0019901//protein kinase binding;GO:0071949//FAD binding;GO:0000976//transcription regulatory region sequence-specific DNA binding;GO:0035257//nuclear hormone receptor binding	K02295//Circadian rhythm
100169935	0	0	0	0	0	0.0932	0	0	0	RORB;RAR-related orphan receptor B	GO:0005634//nucleus	GO:0043401//steroid hormone mediated signaling pathway;GO:0035881//amacrine cell differentiation;GO:0045893//positive regulation of transcription, DNA-templated;GO:0007601//visual perception;GO:0046548//retinal rod cell development;GO:0030522//intracellular receptor signaling pathway;GO:0071300//cellular response to retinoic acid;GO:0045892//negative regulation of transcription, DNA-templated;GO:…	GO:0043565//sequence-specific DNA binding;GO:0008134//transcription factor binding;GO:0008502//melatonin receptor activity;GO:0008270//zinc ion binding;GO:0003707//steroid hormone receptor activity;GO:0004879//ligand-activated sequence-specific DNA binding RNA polymerase II transcription factor activity	K08533//Circadian rhythm
100169936	0.8136	0	0.168	0.3589	0.2854	0.7066	0.3791	0.2895	0.1544	FBXL21;F-box and leucine-rich repeat protein 21	GO:0005829//cytosol;GO:0019005//SCF ubiquitin ligase complex;GO:0005634//nucleus	GO:0031146//SCF-dependent proteasomal ubiquitin-dependent protein catabolic process;GO:0043153//entrainment of circadian clock by photoperiod;GO:0016567//protein ubiquitination	GO:0061630//ubiquitin protein ligase activity	-
100169937	16.4528	15.2565	12.1621	18.0325	21.3167	18.2227	13.9075	14.5964	14.7061	FBXL3;F-box and leucine-rich repeat protein 3	GO:0019005//SCF ubiquitin ligase complex;GO:0005654//nucleoplasm;GO:0005829//cytosol	GO:0031648//protein destabilization;GO:0016567//protein ubiquitination;GO:0043153//entrainment of circadian clock by photoperiod;GO:0031146//SCF-dependent proteasomal ubiquitin-dependent protein catabolic process	GO:0061630//ubiquitin protein ligase activity;GO:0005515//protein binding	K10269//Circadian rhythm
100169938	26.3965	28.0321	14.8395	30.1914	28.5048	28.7383	26.4662	26.7895	28.2785	GSK3B;glycogen synthase kinase 3 beta	GO:0005886//plasma membrane;GO:0043025//neuronal cell body;GO:0030877//beta-catenin destruction complex;GO:0005654//nucleoplasm;GO:0097481//neuronal postsynaptic density;GO:0005813//centrosome;GO:0030529//ribonucleoprotein complex;GO:0005829//cytosol;GO:0043198//dendritic shaft;GO:0030426//growth cone;GO:0048471//perinuclear region of cytoplasm	GO:0008543//fibroblast growth factor receptor signaling pathway;GO:0043066//negative regulation of apoptotic process;GO:0051534//negative regulation of NFAT protein import into nucleus;GO:1901030//positive regulation of mitochondrial outer membrane permeabilization involved in apoptotic signaling pathway;GO:0006983//ER overload response;GO:0006349//regulation of gene expression by genetic imprint…	GO:0004674//protein serine/threonine kinase activity;GO:0051059//NF-kappaB binding;GO:0002039//p53 binding;GO:0008013//beta-catenin binding;GO:0034236//protein kinase A catalytic subunit binding;GO:0050321//tau-protein kinase activity;GO:0001085//RNA polymerase II transcription factor binding;GO:0005524//ATP binding;GO:0031625//ubiquitin protein ligase binding	K03083//Signaling pathways regulating pluripotency of stem cells;HTLV-I infection;Hippo signaling pathway;Melanogenesis;Hepatitis C;Basal cell carcinoma;Colorectal cancer;PI3K-Akt signaling pathway;Insulin signaling pathway;Thyroid hormone signaling pathway;Axon guidance;Alzheimer's disease;Cell cycle;Hedgehog signaling pathway;Wnt signaling pathway;Epstein-Barr virus infection;Prostate cancer;Fo…
100169939	63.2289	81.2578	84.2745	90.3947	97.4871	93.6232	110.902	81.2282	78.0826	BHLHE40;basic helix-loop-helix family%2C member e40	GO:0005654//nucleoplasm;GO:0005730//nucleolus;GO:0005794//Golgi apparatus	GO:0032922//circadian regulation of gene expression;GO:0000122//negative regulation of transcription from RNA polymerase II promoter;GO:0043153//entrainment of circadian clock by photoperiod;GO:0043433//negative regulation of sequence-specific DNA binding transcription factor activity	GO:0043426//MRF binding;GO:0019904//protein domain specific binding;GO:0001191//RNA polymerase II transcription factor binding transcription factor activity involved in negative regulation of transcription;GO:0001102//RNA polymerase II activating transcription factor binding;GO:0046982//protein heterodimerization activity;GO:0001078//RNA polymerase II core promoter proximal region sequence-specif…	K03729//Circadian rhythm
100169940	6.5079	12.5395	8.6169	2.336	2.8147	4.1252	3.8288	2.4981	0.8834	ADRA1A;	GO:0005887//integral component of plasma membrane;GO:0031965//nuclear membrane;GO:0005829//cytosol	GO:0001996//positive regulation of heart rate by epinephrine-norepinephrine;GO:0035265//organ growth;GO:0001985//negative regulation of heart rate involved in baroreceptor response to increased systemic arterial blood pressure;GO:0045987//positive regulation of smooth muscle contraction;GO:0007204//positive regulation of cytosolic calcium ion concentration;GO:0007267//cell-cell signaling;GO:00160…	GO:0046982//protein heterodimerization activity;GO:0004937//alpha1-adrenergic receptor activity	K04135//Vascular smooth muscle contraction;Adrenergic signaling in cardiomyocytes;Salivary secretion;cGMP-PKG signaling pathway;Calcium signaling pathway;AMPK signaling pathway;Neuroactive ligand-receptor interaction
100170111	0.228	0.0873	0.0424	0.0453	0.2879	0.1426	0	0	0	CYP3A24;cytochrome P450 CYP3A24	GO:0005789//endoplasmic reticulum membrane	GO:0055114//oxidation-reduction process	GO:0005506//iron ion binding;GO:0020037//heme binding;GO:0070330//aromatase activity	K07424//Retinol metabolism;Linoleic acid metabolism;Chemical carcinogenesis;Metabolic pathways;Steroid hormone biosynthesis
100170113	0.5814	0.7109	2.7018	1.058	0.5536	0.7574	1.0025	0.6982	0.9382	CYP1A1;cytochrome P4501A1	GO:0005789//endoplasmic reticulum membrane	GO:0071407//cellular response to organic cyclic compound;GO:0046483//heterocycle metabolic process;GO:0009404//toxin metabolic process;GO:0017144//drug metabolic process;GO:0009308//amine metabolic process;GO:0009636//response to toxic substance;GO:0055114//oxidation-reduction process;GO:0050665//hydrogen peroxide biosynthetic process	GO:0005506//iron ion binding;GO:0020037//heme binding;GO:0070330//aromatase activity;GO:0070576//vitamin D 24-hydroxylase activity	K07408//Tryptophan metabolism;Retinol metabolism;Chemical carcinogenesis;Metabolism of xenobiotics by cytochrome P450;Steroid hormone biosynthesis;Metabolic pathways;Ovarian steroidogenesis
100170232	0.0512	0	0	0	0	0	0	0	0	DCT;dopachrome tautomerase	GO:0016021//integral component of membrane;GO:0033162//melanosome membrane;GO:0005829//cytosol	GO:0021847//ventricular zone neuroblast division;GO:0002052//positive regulation of neuroblast proliferation;GO:0048066//developmental pigmentation;GO:0055114//oxidation-reduction process;GO:0006583//melanin biosynthetic process from tyrosine	GO:0004167//dopachrome isomerase activity;GO:0046872//metal ion binding;GO:0016491//oxidoreductase activity	K01827//Metabolic pathways;Melanogenesis;Tyrosine metabolism
100170316	0.2245	0.4833	0.2347	0.2785	0.1519	0.351	0.2354	0.4269	0.2397	ADRA1D;	GO:0005887//integral component of plasma membrane;GO:0005829//cytosol	GO:0071880//adenylate cyclase-activating adrenergic receptor signaling pathway;GO:0045907//positive regulation of vasoconstriction;GO:0007204//positive regulation of cytosolic calcium ion concentration;GO:0007200//phospholipase C-activating G-protein coupled receptor signaling pathway;GO:0001994//norepinephrine-epinephrine vasoconstriction involved in regulation of systemic arterial blood pressur…	GO:0004937//alpha1-adrenergic receptor activity	K04137//Neuroactive ligand-receptor interaction;Vascular smooth muscle contraction;Adrenergic signaling in cardiomyocytes;Salivary secretion;cGMP-PKG signaling pathway;Calcium signaling pathway
100170317	0.0853	0.1089	0.0264	0	0.077	0	0.0716	0.0683	0	ADRA2A;	GO:0005887//integral component of plasma membrane	GO:0045741//positive regulation of epidermal growth factor-activated receptor activity;GO:0009894//regulation of catabolic process;GO:1901020//negative regulation of calcium ion transmembrane transporter activity;GO:1901575//organic substance catabolic process;GO:0043406//positive regulation of MAP kinase activity;GO:0071881//adenylate cyclase-inhibiting adrenergic receptor signaling pathway;GO:0…	GO:0051379//epinephrine binding;GO:0019899//enzyme binding;GO:0031692//alpha-1B adrenergic receptor binding;GO:0004938//alpha2-adrenergic receptor activity;GO:0046982//protein heterodimerization activity	K04138//Neuroactive ligand-receptor interaction;cGMP-PKG signaling pathway
100170318	0.4025	0.4065	0.4572	0.0444	0.121	0.2097	0.2813	0.2327	0.2865	ADRA2B;	GO:0005622//intracellular;GO:0005887//integral component of plasma membrane	GO:0061179//negative regulation of insulin secretion involved in cellular response to glucose stimulus;GO:0000165//MAPK cascade;GO:0010700//negative regulation of norepinephrine secretion;GO:0030168//platelet activation;GO:0001525//angiogenesis;GO:0071881//adenylate cyclase-inhibiting adrenergic receptor signaling pathway;GO:0019229//regulation of vasoconstriction;GO:0006940//regulation of smooth…	GO:0004938//alpha2-adrenergic receptor activity	K04139//Neuroactive ligand-receptor interaction;cGMP-PKG signaling pathway
100170320	0.0657	0.0629	0.1222	0	0.2371	0.1027	0.2756	0.5261	0.1684	ADRB2;adrenoceptor beta 2%2C surface	GO:0005887//integral component of plasma membrane;GO:0016324//apical plasma membrane;GO:0005634//nucleus;GO:0043235//receptor complex	GO:0043410//positive regulation of MAPK cascade;GO:0071880//adenylate cyclase-activating adrenergic receptor signaling pathway;GO:0031649//heat generation;GO:0007267//cell-cell signaling;GO:0045986//negative regulation of smooth muscle contraction;GO:0040015//negative regulation of multicellular organism growth;GO:0002028//regulation of sodium ion transport;GO:0042312//regulation of vasodilation;…	GO:0015459//potassium channel regulator activity;GO:0051379//epinephrine binding;GO:0042803//protein homodimerization activity;GO:0008179//adenylate cyclase binding;GO:0004941//beta2-adrenergic receptor activity;GO:0051380//norepinephrine binding	K04142//cAMP signaling pathway;Regulation of lipolysis in adipocytes;Calcium signaling pathway;Endocytosis;Adrenergic signaling in cardiomyocytes;Neuroactive ligand-receptor interaction;Renin secretion;cGMP-PKG signaling pathway;Salivary secretion
100170321	117.429	171.683	156.574	94.003	81.2544	112.609	111.617	142.924	122.071	CDH2;	GO:0005925//focal adhesion;GO:0016342//catenin complex;GO:0044853//plasma membrane raft;GO:0070062//extracellular vesicular exosome;GO:0030027//lamellipodium;GO:0005916//fascia adherens;GO:0016021//integral component of membrane;GO:0030864//cortical actin cytoskeleton;GO:0045202//synapse;GO:0016324//apical plasma membrane;GO:0016323//basolateral plasma membrane	GO:0090002//establishment of protein localization to plasma membrane;GO:2000809//positive regulation of synaptic vesicle clustering;GO:0051146//striated muscle cell differentiation;GO:0043410//positive regulation of MAPK cascade;GO:0016339//calcium-dependent cell-cell adhesion via plasma membrane cell adhesion molecules;GO:0007157//heterophilic cell-cell adhesion via plasma membrane cell adhesion…	GO:0005509//calcium ion binding;GO:0045294//alpha-catenin binding;GO:0019903//protein phosphatase binding;GO:0045295//gamma-catenin binding	K05095//Ras signaling pathway;MAPK signaling pathway;PI3K-Akt signaling pathway;Regulation of actin cytoskeleton;Endocytosis;Rap1 signaling pathway;Signaling pathways regulating pluripotency of stem cells;K06797//Cell adhesion molecules (CAMs);K04362//Regulation of actin cytoskeleton;Rap1 signaling pathway;Signaling pathways regulating pluripotency of stem cells;Ras signaling pathway;Prostate can…
100170322	12.6104	13.1333	11.4012	14.7302	13.2713	12.891	12.9165	12.208	14.1802	COX15;	GO:0016021//integral component of membrane;GO:0070069//cytochrome complex;GO:0005743//mitochondrial inner membrane	GO:0055114//oxidation-reduction process;GO:1902600//hydrogen ion transmembrane transport;GO:0008535//respiratory chain complex IV assembly;GO:0006784//heme a biosynthetic process	GO:0016653//oxidoreductase activity, acting on NAD(P)H, heme protein as acceptor;GO:0004129//cytochrome-c oxidase activity;GO:0016627//oxidoreductase activity, acting on the CH-CH group of donors	K02259//Porphyrin and chlorophyll metabolism;Two-component system;Biosynthesis of secondary metabolites;Oxidative phosphorylation;Metabolic pathways
100170323	0	0	0	0	0.0562	0.0324	0.0174	0	0	CYP24;	GO:0005739//mitochondrion	GO:0055114//oxidation-reduction process;GO:0042359//vitamin D metabolic process;GO:0033280//response to vitamin D;GO:0001649//osteoblast differentiation	GO:0030342//1-alpha,25-dihydroxyvitamin D3 24-hydroxylase activity;GO:0020037//heme binding;GO:0005506//iron ion binding;GO:0008403//25-hydroxycholecalciferol-24-hydroxylase activity	K07436//Metabolic pathways;MicroRNAs in cancer;Steroid biosynthesis
100170324	0.5533	0.1961	0.2095	0.4881	0.2773	0.4645	0.3266	0.3281	0.4726	DPP4;	GO:0005925//focal adhesion;GO:0070062//extracellular vesicular exosome;GO:0045121//membrane raft;GO:0031258//lamellipodium membrane;GO:0009986//cell surface;GO:0046581//intercellular canaliculus;GO:0030139//endocytic vesicle;GO:0005765//lysosomal membrane;GO:0016021//integral component of membrane;GO:0016324//apical plasma membrane;GO:0071438//invadopodium membrane	GO:0043542//endothelial cell migration;GO:0035641//locomotory exploration behavior;GO:0001666//response to hypoxia;GO:0010716//negative regulation of extracellular matrix disassembly;GO:0006508//proteolysis;GO:0031295//T cell costimulation;GO:0008284//positive regulation of cell proliferation;GO:0033632//regulation of cell-cell adhesion mediated by integrin;GO:0001662//behavioral fear response;GO…	GO:0004252//serine-type endopeptidase activity;GO:0042803//protein homodimerization activity;GO:0001618//virus receptor activity;GO:0002020//protease binding;GO:0008239//dipeptidyl-peptidase activity;GO:0005102//receptor binding	K01278//Protein digestion and absorption
100170325	0	0	0	0	0.0213	0	0	0.0189	0	SCNN1B;	GO:0005887//integral component of plasma membrane;GO:0016324//apical plasma membrane;GO:0009897//external side of plasma membrane;GO:0070062//extracellular vesicular exosome;GO:0030659//cytoplasmic vesicle membrane;GO:0034706//sodium channel complex	GO:0050891//multicellular organismal water homeostasis;GO:0050896//response to stimulus;GO:0055078//sodium ion homeostasis;GO:0035725//sodium ion transmembrane transport;GO:0050909//sensory perception of taste	GO:0050699//WW domain binding;GO:0015280//ligand-gated sodium channel activity	K04825//Aldosterone-regulated sodium reabsorption;Taste transduction
100170327	69.0631	46.8099	87.3218	60.67	106.012	63.3212	55.62	41.8505	48.5191	FASN;	GO:0042587//glycogen granule;GO:0005886//plasma membrane;GO:0042470//melanosome;GO:0070062//extracellular vesicular exosome;GO:0005739//mitochondrion;GO:0005794//Golgi apparatus	GO:0071353//cellular response to interleukin-4;GO:0006633//fatty acid biosynthetic process;GO:0001649//osteoblast differentiation;GO:0055114//oxidation-reduction process;GO:0030879//mammary gland development	GO:0004319//enoyl-[acyl-carrier-protein] reductase (NADPH, B-specific) activity;GO:0004313//[acyl-carrier-protein] S-acetyltransferase activity;GO:0016296//palmitoyl-[acyl-carrier-protein] hydrolase activity;GO:0044822//poly(A) RNA binding;GO:0016295//myristoyl-[acyl-carrier-protein] hydrolase activity;GO:0004314//[acyl-carrier-protein] S-malonyltransferase activity;GO:0047451//3-hydroxyoctanoyl-…	K00665//Fatty acid metabolism;Fatty acid biosynthesis;Insulin signaling pathway;AMPK signaling pathway;Metabolic pathways
100170398	12.2878	11.9841	11.804	14.5076	9.8478	11.8853	13.3736	11.0675	13.267	RTN3;	-	-	-	-
100170399	52.322	53.2929	47.9346	50.9801	45.083	52.8079	61.17	56.9764	69.6087	RTN4;reticulon 4	GO:0042995//cell projection;GO:0005886//plasma membrane;GO:0005635//nuclear envelope;GO:0030176//integral component of endoplasmic reticulum membrane;GO:0070062//extracellular vesicular exosome	GO:0030334//regulation of cell migration;GO:0007413//axonal fasciculation;GO:0021801//cerebral cortex radial glia guided migration;GO:0030517//negative regulation of axon extension;GO:0071786//endoplasmic reticulum tubular network organization;GO:0042981//regulation of apoptotic process;GO:0048011//neurotrophin TRK receptor signaling pathway;GO:2000172//regulation of branching morphogenesis of a …	GO:0005515//protein binding;GO:0044822//poly(A) RNA binding	-
100170652	78.8315	65.5669	82.9947	80.7619	76.6435	84.483	72.7244	77.8703	84.5963	TAPBP;TAP binding protein (tapasin)	GO:0016020//membrane	GO:0019885//antigen processing and presentation of endogenous peptide antigen via MHC class I;GO:0002479//antigen processing and presentation of exogenous peptide antigen via MHC class I, TAP-dependent;GO:0006952//defense response	-	K08058//Antigen processing and presentation
100170667	81.0055	81.2103	92.3835	62.869	75.4293	82.9251	93.9888	75.9841	88.2182	COX5A;	GO:0043209//myelin sheath;GO:0070062//extracellular vesicular exosome;GO:0005751//mitochondrial respiratory chain complex IV	GO:1902600//hydrogen ion transmembrane transport;GO:0006123//mitochondrial electron transport, cytochrome c to oxygen	GO:0004129//cytochrome-c oxidase activity;GO:0046872//metal ion binding	K02264//Parkinson's disease;Huntington's disease;Alzheimer's disease;Oxidative phosphorylation;Cardiac muscle contraction;Non-alcoholic fatty liver disease (NAFLD);Metabolic pathways
100171391	5.7115	6.9981	2.2587	7.1223	5.8921	6.1302	5.9291	6.4693	6.3395	CLOCK;clock circadian regulator	GO:0005737//cytoplasm;GO:0005654//nucleoplasm;GO:0005694//chromosome;GO:0005667//transcription factor complex	GO:0000077//DNA damage checkpoint;GO:0071479//cellular response to ionizing radiation;GO:0042634//regulation of hair cycle;GO:0045944//positive regulation of transcription from RNA polymerase II promoter;GO:0051775//response to redox state;GO:0016573//histone acetylation	GO:0070888//E-box binding;GO:0003700//sequence-specific DNA binding transcription factor activity;GO:0046983//protein dimerization activity;GO:0004402//histone acetyltransferase activity;GO:0000978//RNA polymerase II core promoter proximal region sequence-specific DNA binding	K02223//Circadian rhythm - fly;Herpes simplex infection;Circadian rhythm;Dopaminergic synapse
100171393	9.4048	11.1825	9.1264	11.8743	9.9185	11.8916	10.7893	10.5747	10.7515	CIPC;CLOCK-interacting pacemaker	-	-	-	-
100171395	2.4555	1.9671	2.3352	1.6437	2.2666	1.5623	1.8681	2.0574	2.2928	RGN;regucalcin (senescence marker protein-30)	GO:0005737//cytoplasm;GO:0005654//nucleoplasm	GO:0019853//L-ascorbic acid biosynthetic process;GO:0032781//positive regulation of ATPase activity;GO:0006874//cellular calcium ion homeostasis;GO:0050848//regulation of calcium-mediated signaling	GO:0004341//gluconolactonase activity;GO:0005509//calcium ion binding;GO:0030234//enzyme regulator activity;GO:0008270//zinc ion binding	K01053//Pentose phosphate pathway;Metabolic pathways;Caprolactam degradation;Degradation of aromatic compounds;Biosynthesis of secondary metabolites;Ascorbate and aldarate metabolism;Biosynthesis of antibiotics;Microbial metabolism in diverse environments;Carbon metabolism
100171396	55.3752	47.0556	54.6136	47.0431	52.8264	54.9918	48.0493	48.1309	48.5049	CSNK1D;	GO:0005829//cytosol;GO:0005794//Golgi apparatus;GO:0005876//spindle microtubule;GO:0000139//Golgi membrane;GO:0005813//centrosome;GO:0048471//perinuclear region of cytoplasm;GO:0043005//neuron projection;GO:0005634//nucleus;GO:0005886//plasma membrane	GO:0042752//regulation of circadian rhythm;GO:0007020//microtubule nucleation;GO:0000086//G2/M transition of mitotic cell cycle;GO:0006897//endocytosis;GO:0034067//protein localization to Golgi apparatus;GO:0061512//protein localization to cilium;GO:0008360//regulation of cell shape;GO:0018105//peptidyl-serine phosphorylation;GO:0007030//Golgi organization;GO:0071539//protein localization to cent…	GO:0004674//protein serine/threonine kinase activity;GO:0051219//phosphoprotein binding;GO:0050321//tau-protein kinase activity;GO:0042277//peptide binding;GO:0005524//ATP binding;GO:0001948//glycoprotein binding	K08959//Hippo signaling pathway;Circadian rhythm;Hedgehog signaling pathway;Gap junction
100171397	7.5923	6.8444	3.9801	7.8938	8.7024	8.8526	6.9343	6.7943	7.9732	ATXN3;ataxin 3	GO:0042405//nuclear inclusion body;GO:0005759//mitochondrial matrix;GO:0031966//mitochondrial membrane	GO:0035520//monoubiquitinated protein deubiquitination;GO:0034605//cellular response to heat;GO:0071218//cellular response to misfolded protein;GO:0043161//proteasome-mediated ubiquitin-dependent protein catabolic process;GO:0035640//exploration behavior;GO:0006515//misfolded or incompletely synthesized protein catabolic process	GO:0004843//ubiquitin-specific protease activity;GO:0008242//omega peptidase activity	K11863//Protein processing in endoplasmic reticulum
100171398	82.0431	87.1222	91.2846	96.9104	96.3766	84.4191	91.0007	90.4235	96.3164	TRA2A;transformer 2 alpha homolog (Drosophila)	GO:0005730//nucleolus	GO:0000398//mRNA splicing, via spliceosome	GO:0044822//poly(A) RNA binding;GO:0000166//nucleotide binding;GO:0042802//identical protein binding	K12897//Spliceosome
100174786	0	0	0	0	0	0	0	0.0366	0	MTNR1B;melatonin receptor 1B	GO:0016021//integral component of membrane	GO:0042593//glucose homeostasis;GO:0007186//G-protein coupled receptor signaling pathway;GO:0050796//regulation of insulin secretion	GO:0008502//melatonin receptor activity	K04286//Neuroactive ligand-receptor interaction;Circadian entrainment
100174903	5.9324	4.8715	4.6083	5.5366	9.0254	6.8516	5.3847	4.466	5.1812	NR1D1;nuclear receptor subfamily 1%2C group D%2C member 1	GO:0000790//nuclear chromatin;GO:0043197//dendritic spine;GO:0005737//cytoplasm	GO:0042752//regulation of circadian rhythm;GO:0044321//response to leptin;GO:0034144//negative regulation of toll-like receptor 4 signaling pathway;GO:0005978//glycogen biosynthetic process;GO:0000122//negative regulation of transcription from RNA polymerase II promoter;GO:2000188//regulation of cholesterol homeostasis;GO:0071222//cellular response to lipopolysaccharide;GO:0070859//positive regul…	GO:0001046//core promoter sequence-specific DNA binding;GO:0001078//RNA polymerase II core promoter proximal region sequence-specific DNA binding transcription factor activity involved in negative regulation of transcription;GO:0000978//RNA polymerase II core promoter proximal region sequence-specific DNA binding;GO:0020037//heme binding;GO:0001222//transcription corepressor binding;GO:0003707//s…	K03728//Circadian rhythm
100174904	6.7992	5.8586	12.1751	4.4166	10.2757	4.0068	7.9428	3.876	4.1965	GATM;	GO:0005758//mitochondrial intermembrane space;GO:0070062//extracellular vesicular exosome;GO:0005743//mitochondrial inner membrane	GO:0006601//creatine biosynthetic process	GO:0015068//glycine amidinotransferase activity	K00613//Arginine and proline metabolism;Metabolic pathways;Glycine, serine and threonine metabolism
100174905	46.9158	45.8888	49.8047	26.5944	21.8188	42.4572	57.6315	43.6548	40.9688	PSMB8;proteasome (prosome%2C macropain) subunit%2C beta type%2C 8	GO:0070062//extracellular vesicular exosome;GO:1990111//spermatoproteasome complex;GO:0005634//nucleus;GO:0005839//proteasome core complex;GO:0005737//cytoplasm	GO:0045444//fat cell differentiation;GO:0043161//proteasome-mediated ubiquitin-dependent protein catabolic process;GO:0010499//proteasomal ubiquitin-independent protein catabolic process;GO:0019882//antigen processing and presentation	GO:0004298//threonine-type endopeptidase activity	K02740//Proteasome
100174906	163.023	129.614	157.745	94.2753	147.281	150.718	119.354	136.285	119.536	ITM2C;integral membrane protein 2C	GO:0005794//Golgi apparatus;GO:0070062//extracellular vesicular exosome;GO:0016021//integral component of membrane;GO:0005765//lysosomal membrane;GO:0048471//perinuclear region of cytoplasm;GO:0005886//plasma membrane	GO:0010977//negative regulation of neuron projection development;GO:2001238//positive regulation of extrinsic apoptotic signaling pathway	GO:0005515//protein binding;GO:0001540//beta-amyloid binding;GO:0005524//ATP binding	-
100174982	0	0.0294	0	0.0305	0	0	0.1291	0	0	CFH;	GO:0005576//extracellular region	GO:0006957//complement activation, alternative pathway	-	K04004//Staphylococcus aureus infection;Complement and coagulation cascades
100174983	0.167	0.04	0.0582	0.1243	0.1318	0.0979	0.2277	0.0669	0.0892	GLP2R;	GO:0016021//integral component of membrane;GO:0005886//plasma membrane	GO:0007166//cell surface receptor signaling pathway;GO:0007186//G-protein coupled receptor signaling pathway	GO:0004930//G-protein coupled receptor activity	K04582//Neuroactive ligand-receptor interaction
100174984	5.5258	5.7812	5.8552	3.9477	5.2859	5.2329	4.0876	4.4848	3.7997	PER1;	-	GO:0050896//response to stimulus;GO:0044707//single-multicellular organism process;GO:0016570//histone modification;GO:0048523//negative regulation of cellular process;GO:0006355//regulation of transcription, DNA-templated;GO:0007623//circadian rhythm	GO:0005515//protein binding;GO:0044212//transcription regulatory region DNA binding;GO:0043566//structure-specific DNA binding	K02633//Circadian rhythm - fly;Circadian entrainment;Herpes simplex infection;Circadian rhythm
100174987	2.575	3.7925	1.9943	1.7039	1.3208	2.8021	2.5411	2.4658	2.6742	KCNQ5;	GO:0008076//voltage-gated potassium channel complex	GO:0071805//potassium ion transmembrane transport;GO:0006461//protein complex assembly;GO:0034765//regulation of ion transmembrane transport;GO:0007268//synaptic transmission	GO:0005242//inward rectifier potassium channel activity;GO:0005251//delayed rectifier potassium channel activity	K04930//Cholinergic synapse
100174988	749.486	514.119	580.475	629.462	1017.45	830.604	584.488	720.371	662.015	ITM2B;integral membrane protein 2B	GO:0070062//extracellular vesicular exosome;GO:0005615//extracellular space;GO:0005886//plasma membrane;GO:0031301//integral component of organelle membrane;GO:0010008//endosome membrane;GO:0030660//Golgi-associated vesicle membrane	GO:0042985//negative regulation of amyloid precursor protein biosynthetic process	GO:0005524//ATP binding;GO:0001540//beta-amyloid binding	-
100180629	17.3931	24.4612	17.1415	15.178	16.848	17.1537	13.4147	22.1495	15.7557	TSPAN9;tetraspanin 9	GO:0005925//focal adhesion;GO:0005887//integral component of plasma membrane;GO:0097197//tetraspanin-enriched microdomain	GO:0007166//cell surface receptor signaling pathway	-	-
100187549	11.9095	6.654	12.2968	12.2798	28.6683	13.2598	12.096	12.0344	11.9941	HPCAL1;hippocalcin-like 1	GO:0070062//extracellular vesicular exosome	GO:0007165//signal transduction	GO:0005509//calcium ion binding;GO:0005515//protein binding	K19695//Olfactory transduction
100187550	8.7108	7.2545	6.4467	10.247	10.0404	13.6175	10.013	8.2655	11.8509	UBE2E2;ubiquitin-conjugating enzyme E2E 2	-	GO:1900087//positive regulation of G1/S transition of mitotic cell cycle;GO:0006974//cellular response to DNA damage stimulus;GO:0032020//ISG15-protein conjugation;GO:0070534//protein K63-linked ubiquitination;GO:0070936//protein K48-linked ubiquitination;GO:0070979//protein K11-linked ubiquitination	GO:0042296//ISG15 ligase activity;GO:0061631//ubiquitin conjugating enzyme activity;GO:0000166//nucleotide binding;GO:0005515//protein binding	K06689//Protein processing in endoplasmic reticulum;Ubiquitin mediated proteolysis
100187551	94.1433	56.1059	123.268	55.3297	109.618	79.1652	76.8472	84.0527	85.4393	IGFBP6;insulin-like growth factor binding protein 6	GO:0005615//extracellular space;GO:0070062//extracellular vesicular exosome	GO:0043567//regulation of insulin-like growth factor receptor signaling pathway;GO:0001558//regulation of cell growth	GO:0031995//insulin-like growth factor II binding;GO:0031994//insulin-like growth factor I binding	K10138//Transcriptional misregulation in cancer;p53 signaling pathway;K00637//Steroid biosynthesis
100188913	41.042	42.9756	36.5609	39.0793	42.1761	43.0693	39.2624	41.5523	41.455	CYFIP1;	GO:0005829//cytosol;GO:0001726//ruffle;GO:0048471//perinuclear region of cytoplasm;GO:0045202//synapse;GO:0005925//focal adhesion;GO:0005845//mRNA cap binding complex;GO:0031209//SCAR complex;GO:0043005//neuron projection;GO:0070062//extracellular vesicular exosome;GO:0030027//lamellipodium	GO:0031529//ruffle organization;GO:0048675//axon extension;GO:0008360//regulation of cell shape;GO:0030032//lamellipodium assembly;GO:0050890//cognition;GO:0016601//Rac protein signal transduction;GO:0048010//vascular endothelial growth factor receptor signaling pathway;GO:0045087//innate immune response;GO:0038096//Fc-gamma receptor signaling pathway involved in phagocytosis;GO:2000601//positive…	GO:0051015//actin filament binding;GO:0048365//Rac GTPase binding	K05749//RNA transport;Regulation of actin cytoskeleton
100188914	14.1694	14.3311	9.5962	13.8275	15.7892	14.4592	13.4551	14.8374	15.2721	ATRN;	GO:0016021//integral component of membrane;GO:0070062//extracellular vesicular exosome;GO:0005615//extracellular space	GO:0021549//cerebellum development;GO:0040014//regulation of multicellular organism growth;GO:0042552//myelination;GO:0043473//pigmentation	GO:0004872//receptor activity	K10895//Fanconi anemia pathway;K04520//Serotonergic synapse;Alzheimer's disease;K06525//Focal adhesion;PI3K-Akt signaling pathway;Arrhythmogenic right ventricular cardiomyopathy (ARVC);Regulation of actin cytoskeleton;ECM-receptor interaction;Dilated cardiomyopathy;Hypertrophic cardiomyopathy (HCM);K06788//Viral myocarditis;K06265//Arrhythmogenic right ventricular cardiomyopathy (ARVC);Hypertroph…
100188915	3.8007	3.385	2.7905	3.4122	3.764	3.6302	3.8272	3.2826	3.5335	ZNF131;	GO:0005634//nucleus	GO:0006357//regulation of transcription from RNA polymerase II promoter	GO:0003676//nucleic acid binding;GO:0046872//metal ion binding;GO:0000981//sequence-specific DNA binding RNA polymerase II transcription factor activity	K10500//Transcriptional misregulation in cancer;Cell cycle
100188916	33.2346	43.2523	23.7685	24.9579	29.1006	28.7048	26.6025	34.1926	33.0533	FBXO21;	-	-	-	-
100188975	24.6782	28.4748	26.5786	28.3125	21.9994	26.3812	35.0692	23.9999	29.7622	HPRT1;	GO:0070062//extracellular vesicular exosome;GO:0005829//cytosol	GO:0019835//cytolysis;GO:0021756//striatum development;GO:0045964//positive regulation of dopamine metabolic process;GO:0001975//response to amphetamine;GO:0048813//dendrite morphogenesis;GO:0021954//central nervous system neuron development;GO:0007626//locomotory behavior;GO:0046651//lymphocyte proliferation;GO:0006168//adenine salvage;GO:0051289//protein homotetramerization;GO:0032264//IMP salv…	GO:0000166//nucleotide binding;GO:0004422//hypoxanthine phosphoribosyltransferase activity;GO:0052657//guanine phosphoribosyltransferase activity;GO:0042803//protein homodimerization activity;GO:0000287//magnesium ion binding	K00760//Metabolic pathways;Purine metabolism;Biosynthesis of secondary metabolites;Drug metabolism - other enzymes
100189620	46.1615	50.7307	43.451	42.4369	43.6683	40.9801	38.3211	44.8472	44.8067	ME1;malic enzyme 1%2C NADP(+)-dependent%2C cytosolic	GO:0005829//cytosol;GO:0005739//mitochondrion	GO:0055114//oxidation-reduction process;GO:0006108//malate metabolic process;GO:0051262//protein tetramerization;GO:1902031//regulation of NADP metabolic process;GO:0009725//response to hormone	GO:0004473//malate dehydrogenase (decarboxylating) (NADP+) activity;GO:0008948//oxaloacetate decarboxylase activity;GO:0004471//malate dehydrogenase (decarboxylating) (NAD+) activity;GO:0030145//manganese ion binding;GO:0051287//NAD binding	K00029//Carbon metabolism;Pyruvate metabolism;Carbon fixation in photosynthetic organisms;Metabolic pathways;Microbial metabolism in diverse environments
100190973	34.5871	34.5218	42.7158	32.3862	29.5178	35.269	38.1617	30.378	35.3599	CDK5;cyclin-dependent kinase 5	GO:0030425//dendrite;GO:0005856//cytoskeleton;GO:0030027//lamellipodium;GO:0045211//postsynaptic membrane;GO:0014069//postsynaptic density;GO:0005829//cytosol;GO:0043204//perikaryon;GO:0031594//neuromuscular junction;GO:0005730//nucleolus;GO:0030424//axon;GO:0030426//growth cone;GO:0030054//cell junction;GO:0016533//cyclin-dependent protein kinase 5 holoenzyme complex;GO:0030175//filopodium	GO:0031914//negative regulation of synaptic plasticity;GO:0021766//hippocampus development;GO:0007416//synapse assembly;GO:0051301//cell division;GO:0021697//cerebellar cortex formation;GO:0070509//calcium ion import;GO:0045055//regulated secretory pathway;GO:0030517//negative regulation of axon extension;GO:0035418//protein localization to synapse;GO:0060079//regulation of excitatory postsynapti…	GO:0002039//p53 binding;GO:0030549//acetylcholine receptor activator activity;GO:0005176//ErbB-2 class receptor binding;GO:0046875//ephrin receptor binding;GO:0004693//cyclin-dependent protein serine/threonine kinase activity;GO:0008092//cytoskeletal protein binding;GO:0043125//ErbB-3 class receptor binding;GO:0035173//histone kinase activity;GO:0005524//ATP binding;GO:0019901//protein kinase bin…	K02090//Axon guidance;Alzheimer's disease;Cocaine addiction
100190977	8.1606	6.2901	7.2684	4.6124	7.0547	4.341	6.2748	4.7187	5.1316	CKB;	-	-	-	K00933//Arginine and proline metabolism;Metabolic pathways
100190978	35.7474	17.2573	4.6848	4.59	10.3873	12.6515	4.2282	3.5173	5.3727	HSD3B1;hydroxy-delta-5-steroid dehydrogenase%2C 3 beta- and steroid delta-isomerase 1	GO:0030868//smooth endoplasmic reticulum membrane;GO:0031966//mitochondrial membrane;GO:0016021//integral component of membrane	GO:0006694//steroid biosynthetic process;GO:0055114//oxidation-reduction process	GO:0003854//3-beta-hydroxy-delta5-steroid dehydrogenase activity;GO:0004769//steroid delta-isomerase activity	K00070//Aldosterone synthesis and secretion;Ovarian steroidogenesis;Steroid hormone biosynthesis;Metabolic pathways
100192315	43.6127	48.3318	42.6521	54.184	41.0731	46.4685	41.3133	43.8504	45.0972	DEGS1;delta(4)-desaturase%2C sphingolipid 1	GO:0016021//integral component of membrane;GO:0005789//endoplasmic reticulum membrane;GO:0005739//mitochondrion	GO:0006633//fatty acid biosynthetic process;GO:0055114//oxidation-reduction process;GO:0046513//ceramide biosynthetic process	GO:0042284//sphingolipid delta-4 desaturase activity	K04712//Sphingolipid metabolism;Metabolic pathways;Sphingolipid signaling pathway
100192316	107.541	101.225	86.7922	111.293	104.224	103.451	106.917	100.671	112.418	HADHA;hydroxyacyl-CoA dehydrogenase/3-ketoacyl-CoA thiolase/enoyl-CoA hydratase (trifunctional protein)%2C alpha subunit	GO:0042645//mitochondrial nucleoid;GO:0016507//mitochondrial fatty acid beta-oxidation multienzyme complex;GO:0005743//mitochondrial inner membrane	GO:0032868//response to insulin;GO:0006635//fatty acid beta-oxidation	GO:0004300//enoyl-CoA hydratase activity;GO:0016509//long-chain-3-hydroxyacyl-CoA dehydrogenase activity	K07515//Valine, leucine and isoleucine degradation;Lysine degradation;Metabolic pathways;Fatty acid degradation;beta-Alanine metabolism;Microbial metabolism in diverse environments;Propanoate metabolism;Biosynthesis of unsaturated fatty acids;Biosynthesis of antibiotics;Biosynthesis of secondary metabolites;Aminobenzoate degradation;Caprolactam degradation;Butanoate metabolism;Tryptophan metaboli…
100192317	0	0	0.0725	0	0	0	0	0.1248	0	MMP7;matrix metallopeptidase 7	GO:0070062//extracellular vesicular exosome;GO:0031012//extracellular matrix	GO:0050830//defense response to Gram-positive bacterium;GO:0042493//response to drug;GO:0002780//antibacterial peptide biosynthetic process;GO:0050829//defense response to Gram-negative bacterium;GO:0002779//antibacterial peptide secretion;GO:0006508//proteolysis;GO:0042127//regulation of cell proliferation	GO:0004222//metalloendopeptidase activity;GO:0008270//zinc ion binding	K01397//Wnt signaling pathway
100192421	78.1029	149.202	99.6338	41.5533	22.9068	35.7278	44.7891	86.3776	41.9784	GNG11;guanine nucleotide binding protein (G protein)%2C gamma 11	GO:0005834//heterotrimeric G-protein complex	GO:0006112//energy reserve metabolic process;GO:0071377//cellular response to glucagon stimulus;GO:0044281//small molecule metabolic process;GO:0007186//G-protein coupled receptor signaling pathway	GO:0005515//protein binding;GO:0004871//signal transducer activity;GO:0003924//GTPase activity	K04546//Chemokine signaling pathway;Cholinergic synapse;Pathways in cancer;Serotonergic synapse;Alcoholism;Retrograde endocannabinoid signaling;Dopaminergic synapse;Morphine addiction;GABAergic synapse;Ras signaling pathway;PI3K-Akt signaling pathway;Glutamatergic synapse;Circadian entrainment
100192422	40.4681	32.8569	221.264	82.7182	273.535	96.9907	56.1473	92.5419	33.6479	MMP9;	GO:0070062//extracellular vesicular exosome;GO:0005615//extracellular space;GO:0005578//proteinaceous extracellular matrix	GO:2001258//negative regulation of cation channel activity;GO:1900122//positive regulation of receptor binding;GO:0045742//positive regulation of epidermal growth factor receptor signaling pathway;GO:0090200//positive regulation of release of cytochrome c from mitochondria;GO:0050900//leukocyte migration;GO:0043388//positive regulation of DNA binding;GO:0051549//positive regulation of keratinocyt…	GO:0004222//metalloendopeptidase activity;GO:0042802//identical protein binding;GO:0008270//zinc ion binding	K01403//Bladder cancer;Leukocyte transendothelial migration;Proteoglycans in cancer;MicroRNAs in cancer;Pathways in cancer;Estrogen signaling pathway;Hepatitis B;Transcriptional misregulation in cancer;TNF signaling pathway
100192423	121.631	151.888	146.131	128.004	85.0071	121.814	162.85	123.026	149.523	ODC1;	GO:0005829//cytosol	GO:0008284//positive regulation of cell proliferation;GO:0009615//response to virus;GO:0033387//putrescine biosynthetic process from ornithine;GO:0042176//regulation of protein catabolic process;GO:0001822//kidney development	GO:0042803//protein homodimerization activity;GO:0004586//ornithine decarboxylase activity	K01581//Biosynthesis of secondary metabolites;Metabolic pathways;Arginine and proline metabolism;Glutathione metabolism;Biosynthesis of antibiotics
100192424	119.097	125.912	132.994	105.81	113.884	126.949	148.232	123.45	123.647	PSMA6;proteasome (prosome%2C macropain) subunit%2C alpha type%2C 6	GO:0030017//sarcomere;GO:0005844//polysome;GO:0005829//cytosol;GO:0019773//proteasome core complex, alpha-subunit complex;GO:0000932//cytoplasmic mRNA processing body;GO:0016363//nuclear matrix;GO:0005654//nucleoplasm;GO:0070062//extracellular vesicular exosome	GO:0016032//viral process;GO:0010499//proteasomal ubiquitin-independent protein catabolic process;GO:0038061//NIK/NF-kappaB signaling;GO:0048011//neurotrophin TRK receptor signaling pathway;GO:0000186//activation of MAPKK activity;GO:0000084//mitotic S phase;GO:0000209//protein polyubiquitination;GO:0007173//epidermal growth factor receptor signaling pathway;GO:0050727//regulation of inflammatory…	GO:0003723//RNA binding;GO:0035639//purine ribonucleoside triphosphate binding;GO:0004298//threonine-type endopeptidase activity;GO:0051059//NF-kappaB binding	K02730//Proteasome
100192425	3.2287	2.2067	0.6668	0.8647	3.9295	2.1231	1.0747	0.8616	1.0945	SERPINF1;serpin peptidase inhibitor%2C clade F (alpha-2 antiplasmin%2C pigment epithelium derived factor)%2C member 1	GO:0042470//melanosome;GO:0031012//extracellular matrix;GO:0070062//extracellular vesicular exosome;GO:0005615//extracellular space	GO:0010951//negative regulation of endopeptidase activity;GO:0060770//negative regulation of epithelial cell proliferation involved in prostate gland development;GO:0050769//positive regulation of neurogenesis;GO:0016525//negative regulation of angiogenesis	GO:0004867//serine-type endopeptidase inhibitor activity	K19614//Wnt signaling pathway
100192428	4.3915	3.1095	6.0406	2.0922	6.8137	2.7461	2.6523	3.0237	2.2509	DBP;D site of albumin promoter (albumin D-box) binding protein	-	GO:0048511//rhythmic process;GO:0045944//positive regulation of transcription from RNA polymerase II promoter	GO:0001077//RNA polymerase II core promoter proximal region sequence-specific DNA binding transcription factor activity involved in positive regulation of transcription;GO:0000977//RNA polymerase II regulatory region sequence-specific DNA binding	-
100192429	0.596	0.6653	0.6462	1.2817	1.1648	0.5435	0.25	0.8748	0.3394	HLF;hepatic leukemia factor	GO:0005634//nucleus	GO:0006366//transcription from RNA polymerase II promoter;GO:0048511//rhythmic process;GO:0006355//regulation of transcription, DNA-templated;GO:0035914//skeletal muscle cell differentiation	GO:0003700//sequence-specific DNA binding transcription factor activity;GO:0003690//double-stranded DNA binding;GO:0043565//sequence-specific DNA binding	K09057//Circadian rhythm - fly
100192430	10.4713	11.2196	17.8214	10.714	11.1601	11.6756	10.84	10.5897	9.9517	TEF;thyrotrophic embryonic factor	-	GO:0006357//regulation of transcription from RNA polymerase II promoter	GO:0005515//protein binding;GO:0003677//DNA binding	-
100192431	0	0.2961	0	0.1229	0.2233	0.0484	0.1038	0.1487	0.1586	FCGR1A;Fc fragment of IgG%2C high affinity Ia%2C receptor (CD64)	GO:0009897//external side of plasma membrane	GO:0006898//receptor-mediated endocytosis;GO:0006911//phagocytosis, engulfment;GO:0001798//positive regulation of type IIa hypersensitivity;GO:0006910//phagocytosis, recognition;GO:0042590//antigen processing and presentation of exogenous peptide antigen via MHC class I;GO:0042742//defense response to bacterium;GO:0038094//Fc-gamma receptor signaling pathway;GO:0001805//positive regulation of typ…	GO:0019864//IgG binding;GO:0019770//IgG receptor activity	K06498//Staphylococcus aureus infection;Leishmaniasis;Transcriptional misregulation in cancer;Tuberculosis;Osteoclast differentiation;Fc gamma R-mediated phagocytosis;Systemic lupus erythematosus;Hematopoietic cell lineage;Phagosome
100192433	0.0786	0.0376	0.0731	0	0	0.0307	0	0	0.0672	FCGR3A;Fc fragment of IgG%2C low affinity IIIa%2C receptor (CD16a)	GO:0005886//plasma membrane;GO:0016021//integral component of membrane	-	GO:0019864//IgG binding	K06463//Systemic lupus erythematosus;Natural killer cell mediated cytotoxicity;Osteoclast differentiation;Phagosome;Tuberculosis;Leishmaniasis;Staphylococcus aureus infection
100194428	23.1253	18.5748	18.387	16.5303	30.908	20.4802	16.4615	15.6693	16.1755	MAPK13;mitogen-activated protein kinase 13	GO:0005829//cytosol;GO:0005622//intracellular	GO:0032755//positive regulation of interleukin-6 production;GO:0000165//MAPK cascade;GO:0050729//positive regulation of inflammatory response;GO:0048010//vascular endothelial growth factor receptor signaling pathway;GO:0048011//neurotrophin TRK receptor signaling pathway;GO:0006970//response to osmotic stress;GO:0007265//Ras protein signal transduction;GO:0007049//cell cycle;GO:0006355//regulatio…	GO:0004707//MAP kinase activity;GO:0005524//ATP binding;GO:0005515//protein binding	K04441//Toxoplasmosis;Pertussis;Prolactin signaling pathway;Toll-like receptor signaling pathway;Sphingolipid signaling pathway;Adrenergic signaling in cardiomyocytes;Leishmaniasis;Epstein-Barr virus infection;MAPK signaling pathway;Epithelial cell signaling in Helicobacter pylori infection;NOD-like receptor signaling pathway;T cell receptor signaling pathway;Salmonella infection;Amyotrophic late…
100196905	0.6874	0.26	0.5943	0.603	0.4182	0.6623	0.4827	0.4992	0.3141	COL2A1;	GO:0031012//extracellular matrix;GO:0044421//extracellular region part	GO:0009987//cellular process;GO:0048705//skeletal system morphogenesis;GO:0051216//cartilage development	-	K04520//Alzheimer's disease;Serotonergic synapse;K06256//ECM-receptor interaction;MicroRNAs in cancer;Proteoglycans in cancer;Shigellosis;Epstein-Barr virus infection;Hematopoietic cell lineage;K06236//Platelet activation;ECM-receptor interaction;Focal adhesion;Protein digestion and absorption;Amoebiasis;PI3K-Akt signaling pathway;K06257//Malaria;ECM-receptor interaction;Cell adhesion molecules (…
100216315	67.718	58.7563	80.3365	63.8155	62.1475	64.1361	81.1217	62.0102	73.8414	POLR2G;polymerase (RNA) II (DNA directed) polypeptide G	GO:0000932//cytoplasmic mRNA processing body;GO:0005730//nucleolus;GO:0005665//DNA-directed RNA polymerase II, core complex	GO:0035019//somatic stem cell maintenance;GO:0006367//transcription initiation from RNA polymerase II promoter;GO:0006368//transcription elongation from RNA polymerase II promoter;GO:0006370//7-methylguanosine mRNA capping;GO:0000398//mRNA splicing, via spliceosome;GO:0060213//positive regulation of nuclear-transcribed mRNA poly(A) tail shortening;GO:0006915//apoptotic process;GO:0006283//transcr…	GO:0003899//DNA-directed RNA polymerase activity;GO:0003727//single-stranded RNA binding;GO:0031369//translation initiation factor binding;GO:0003697//single-stranded DNA binding	K03015//Metabolic pathways;Purine metabolism;Epstein-Barr virus infection;Huntington's disease;Pyrimidine metabolism;RNA polymerase
100216328	1.0751	1.4926	3.3991	1.6215	1.7969	2.5786	1.8389	10.5478	1.8457	LAMC2;laminin%2C gamma 2	GO:0005610//laminin-5 complex	-	GO:0008201//heparin binding	K05719//Dilated cardiomyopathy;Rap1 signaling pathway;Regulation of actin cytoskeleton;Shigellosis;Bacterial invasion of epithelial cells;PI3K-Akt signaling pathway;Arrhythmogenic right ventricular cardiomyopathy (ARVC);Platelet activation;Pathways in cancer;Proteoglycans in cancer;Leukocyte transendothelial migration;Axon guidance;Small cell lung cancer;ECM-receptor interaction;Focal adhesion;Le…
100216431	16.6397	14.7233	21.1603	18.78	8.191	15.7334	24.0508	15.7931	20.978	AURKA;aurora kinase A	GO:0042585//germinal vesicle;GO:0072686//mitotic spindle;GO:0000780//condensed nuclear chromosome, centromeric region;GO:0032133//chromosome passenger complex;GO:0072687//meiotic spindle;GO:0048471//perinuclear region of cytoplasm;GO:0045120//pronucleus;GO:0031616//spindle pole centrosome;GO:0043203//axon hillock;GO:0051233//spindle midzone;GO:0005876//spindle microtubule	GO:0032091//negative regulation of protein binding;GO:0071539//protein localization to centrosome;GO:0007057//spindle assembly involved in female meiosis I;GO:1990138//neuron projection extension;GO:0032436//positive regulation of proteasomal ubiquitin-dependent protein catabolic process;GO:0032465//regulation of cytokinesis;GO:0051642//centrosome localization;GO:0009948//anterior/posterior axis …	GO:0004712//protein serine/threonine/tyrosine kinase activity;GO:0031625//ubiquitin protein ligase binding;GO:0019901//protein kinase binding;GO:0035174//histone serine kinase activity;GO:0005524//ATP binding	K11481//Oocyte meiosis
100216432	21.5333	21.3672	15.8127	17.4809	10.7314	17.5586	26.4806	19.2087	25.3783	CDK1;cyclin-dependent kinase 1	GO:0030496//midbody;GO:0000784//nuclear chromosome, telomeric region;GO:0070062//extracellular vesicular exosome;GO:0005739//mitochondrion;GO:0072686//mitotic spindle;GO:0005654//nucleoplasm;GO:0005813//centrosome;GO:0005876//spindle microtubule;GO:0005829//cytosol;GO:0016020//membrane	GO:0000212//meiotic spindle organization;GO:0014038//regulation of Schwann cell differentiation;GO:0045995//regulation of embryonic development;GO:0007067//mitotic nuclear division;GO:0007098//centrosome cycle;GO:0051301//cell division;GO:0018105//peptidyl-serine phosphorylation;GO:0030855//epithelial cell differentiation;GO:0007095//mitotic G2 DNA damage checkpoint;GO:0051439//regulation of ubiq…	GO:0008353//RNA polymerase II carboxy-terminal domain kinase activity;GO:0004693//cyclin-dependent protein serine/threonine kinase activity;GO:0030544//Hsp70 protein binding;GO:0005524//ATP binding	K02087//Viral carcinogenesis;Cell cycle;Oocyte meiosis;Progesterone-mediated oocyte maturation;Epstein-Barr virus infection;Herpes simplex infection;p53 signaling pathway;Gap junction
100216433	12.4233	9.3726	10.3408	14.431	10.0059	10.8577	16.1181	10.0556	13.5283	CDK2;cyclin-dependent kinase 2	GO:0005768//endosome;GO:0000805//X chromosome;GO:0030496//midbody;GO:0000781//chromosome, telomeric region;GO:0000793//condensed chromosome;GO:0005813//centrosome;GO:0005815//microtubule organizing center;GO:0005829//cytosol;GO:0005667//transcription factor complex;GO:0000307//cyclin-dependent protein kinase holoenzyme complex;GO:0015030//Cajal body;GO:0000806//Y chromosome	GO:0045893//positive regulation of transcription, DNA-templated;GO:0008284//positive regulation of cell proliferation;GO:0032355//response to estradiol;GO:0007126//meiotic nuclear division;GO:0007265//Ras protein signal transduction;GO:0002088//lens development in camera-type eye;GO:0051439//regulation of ubiquitin-protein ligase activity involved in mitotic cell cycle;GO:0051321//meiotic cell cy…	GO:0004693//cyclin-dependent protein serine/threonine kinase activity;GO:0032403//protein complex binding;GO:0035173//histone kinase activity;GO:0005524//ATP binding;GO:0030332//cyclin binding;GO:0046872//metal ion binding	K02206//Small cell lung cancer;Cell cycle;Viral carcinogenesis;FoxO signaling pathway;Progesterone-mediated oocyte maturation;Pathways in cancer;Oocyte meiosis;Hepatitis B;Measles;PI3K-Akt signaling pathway;Epstein-Barr virus infection;Prostate cancer;Herpes simplex infection;p53 signaling pathway
100216434	0.1096	0.1573	0.1528	0.4896	1.4834	0.2571	0.1839	0.0439	0.0468	CDKN1C;cyclin-dependent kinase inhibitor 1C (p57%2C Kip2)	-	GO:0044260//cellular macromolecule metabolic process;GO:0044763//single-organism cellular process;GO:0010605//negative regulation of macromolecule metabolic process;GO:0048513//organ development;GO:0080090//regulation of primary metabolic process;GO:0006139//nucleobase-containing compound metabolic process;GO:0042326//negative regulation of phosphorylation	-	K09993//Cell cycle
100216435	115.675	110.914	127.109	116.49	103.692	103.692	120.055	104.469	111.606	CSNK2B;casein kinase 2%2C beta polypeptide	GO:0005737//cytoplasm;GO:0005886//plasma membrane;GO:0031519//PcG protein complex;GO:0070062//extracellular vesicular exosome;GO:0005956//protein kinase CK2 complex	GO:0045859//regulation of protein kinase activity;GO:0043537//negative regulation of blood vessel endothelial cell migration;GO:0016055//Wnt signaling pathway;GO:0032927//positive regulation of activin receptor signaling pathway;GO:0061154//endothelial tube morphogenesis;GO:0033211//adiponectin-activated signaling pathway;GO:0010862//positive regulation of pathway-restricted SMAD protein phosphor…	GO:0016301//kinase activity;GO:0003682//chromatin binding;GO:0008134//transcription factor binding;GO:0046872//metal ion binding;GO:0019887//protein kinase regulator activity;GO:0042802//identical protein binding;GO:0019904//protein domain specific binding;GO:0005102//receptor binding	K03115//NF-kappa B signaling pathway;Measles;Epstein-Barr virus infection;Wnt signaling pathway;Herpes simplex infection;Adherens junction;Circadian rhythm - plant;Tight junction;Ribosome biogenesis in eukaryotes
100216436	46.5866	38.1006	53.2441	43.6879	52.5774	49.003	53.2038	46.3704	48.7154	CYTH2;cytohesin 2	GO:0001726//ruffle;GO:0005886//plasma membrane;GO:0005802//trans-Golgi network;GO:0030426//growth cone	GO:0032012//regulation of ARF protein signal transduction;GO:0030155//regulation of cell adhesion;GO:0030036//actin cytoskeleton organization;GO:2000171//negative regulation of dendrite development;GO:0043547//positive regulation of GTPase activity;GO:0006897//endocytosis	GO:0005515//protein binding;GO:0070679//inositol 1,4,5 trisphosphate binding;GO:0005086//ARF guanyl-nucleotide exchange factor activity;GO:0008289//lipid binding	K18441//Endocytosis;Phospholipase D signaling pathway
100216437	56.2818	49.7797	54.7047	57.0811	40.7266	56.4379	60.7037	46.9935	55.8067	DKC1;dyskeratosis congenita 1%2C dyskerin	GO:0005737//cytoplasm;GO:0031429//box H/ACA snoRNP complex;GO:0072589//box H/ACA scaRNP complex	GO:0032212//positive regulation of telomere maintenance via telomerase;GO:0051973//positive regulation of telomerase activity;GO:0000495//box H/ACA snoRNA 3'-end processing;GO:0031118//rRNA pseudouridine synthesis;GO:1990481//mRNA pseudouridine synthesis;GO:0031120//snRNA pseudouridine synthesis;GO:0008283//cell proliferation	GO:0044822//poly(A) RNA binding;GO:0005515//protein binding;GO:0003720//telomerase activity;GO:0009982//pseudouridine synthase activity;GO:0070034//telomeric RNA binding	K11131//Ribosome biogenesis in eukaryotes
100216438	7.9927	7.366	5.5517	12.0667	9.9801	12.3633	9.4921	9.6323	8.8402	IRAK4;interleukin-1 receptor-associated kinase 4	GO:0005886//plasma membrane;GO:0005737//cytoplasm;GO:0005634//nucleus	GO:0006468//protein phosphorylation;GO:0002446//neutrophil mediated immunity;GO:0043123//positive regulation of I-kappaB kinase/NF-kappaB signaling;GO:0019221//cytokine-mediated signaling pathway;GO:0045087//innate immune response;GO:1990266//neutrophil migration;GO:0001816//cytokine production	GO:0005524//ATP binding;GO:0005149//interleukin-1 receptor binding;GO:0004674//protein serine/threonine kinase activity;GO:0000287//magnesium ion binding	K04733//Tuberculosis;Influenza A;NF-kappa B signaling pathway;Measles;Chagas disease (American trypanosomiasis);Leishmaniasis;Neurotrophin signaling pathway;Apoptosis;Toll-like receptor signaling pathway;Toxoplasmosis;Pertussis
100216439	0.3038	0.4723	0.247	0.3015	0.5823	0.3265	0.3822	0.4256	0.292	LCK;LCK proto-oncogene%2C Src family tyrosine kinase	GO:0031234//extrinsic component of cytoplasmic side of plasma membrane;GO:0045121//membrane raft;GO:0001772//immunological synapse;GO:0000242//pericentriolar material;GO:0005911//cell-cell junction;GO:0070062//extracellular vesicular exosome	GO:0042493//response to drug;GO:0050856//regulation of T cell receptor signaling pathway;GO:0045087//innate immune response;GO:0007169//transmembrane receptor protein tyrosine kinase signaling pathway;GO:0042127//regulation of cell proliferation;GO:0038083//peptidyl-tyrosine autophosphorylation;GO:0006882//cellular zinc ion homeostasis;GO:0045588//positive regulation of gamma-delta T cell differe…	GO:0042610//CD8 receptor binding;GO:0004722//protein serine/threonine phosphatase activity;GO:0042169//SH2 domain binding;GO:0043548//phosphatidylinositol 3-kinase binding;GO:0004715//non-membrane spanning protein tyrosine kinase activity;GO:0042802//identical protein binding;GO:0051117//ATPase binding;GO:0008022//protein C-terminus binding;GO:0019903//protein phosphatase binding;GO:0001948//glyc…	K05856//Natural killer cell mediated cytotoxicity;Osteoclast differentiation;HTLV-I infection;T cell receptor signaling pathway;Primary immunodeficiency;NF-kappa B signaling pathway;K06479//Natural killer cell mediated cytotoxicity
100216440	375.107	385.594	425.393	296.603	341.794	315.795	357.367	308.156	329.443	PGK1;phosphoglycerate kinase 1	GO:0070062//extracellular vesicular exosome;GO:0005829//cytosol;GO:0045121//membrane raft	GO:0006094//gluconeogenesis;GO:0030855//epithelial cell differentiation;GO:0061621//canonical glycolysis	GO:0004618//phosphoglycerate kinase activity;GO:0005515//protein binding;GO:0005524//ATP binding	K00927//Biosynthesis of amino acids;Glycolysis / Gluconeogenesis;Biosynthesis of secondary metabolites;Carbon fixation in photosynthetic organisms;Metabolic pathways;Carbon metabolism;Biosynthesis of antibiotics;Microbial metabolism in diverse environments
100216462	191.652	179.579	269.5	228.181	326.613	266.814	225.501	593.272	258.816	FN1;	GO:0005577//fibrinogen complex;GO:0016324//apical plasma membrane;GO:0005605//basal lamina;GO:0072562//blood microparticle;GO:0005793//endoplasmic reticulum-Golgi intermediate compartment;GO:0070062//extracellular vesicular exosome	GO:0045773//positive regulation of axon extension;GO:0006953//acute-phase response;GO:0034446//substrate adhesion-dependent cell spreading;GO:0010952//positive regulation of peptidase activity;GO:0010628//positive regulation of gene expression;GO:0008360//regulation of cell shape;GO:0035987//endodermal cell differentiation;GO:0007161//calcium-independent cell-matrix adhesion;GO:0007044//cell-subs…	GO:0008201//heparin binding;GO:0005178//integrin binding;GO:0016504//peptidase activator activity;GO:0002020//protease binding	K06256//MicroRNAs in cancer;ECM-receptor interaction;Hematopoietic cell lineage;Epstein-Barr virus infection;Proteoglycans in cancer;Shigellosis;K06591//Cell adhesion molecules (CAMs);Hypertrophic cardiomyopathy (HCM);Focal adhesion;Arrhythmogenic right ventricular cardiomyopathy (ARVC);PI3K-Akt signaling pathway;Regulation of actin cytoskeleton;Dilated cardiomyopathy;ECM-receptor interaction;K06…
100216463	105.012	107.325	114.987	110.146	98.1074	99.2167	118.577	103.008	104.527	PRKAR1A;protein kinase%2C cAMP-dependent%2C regulatory%2C type I%2C alpha	GO:0031588//AMP-activated protein kinase complex;GO:0031594//neuromuscular junction;GO:0005952//cAMP-dependent protein kinase complex;GO:0005886//plasma membrane;GO:0005737//cytoplasm	GO:0001707//mesoderm formation;GO:2000480//negative regulation of cAMP-dependent protein kinase activity;GO:0045214//sarcomere organization;GO:0060038//cardiac muscle cell proliferation	GO:0016301//kinase activity;GO:0004862//cAMP-dependent protein kinase inhibitor activity;GO:0030552//cAMP binding;GO:0034236//protein kinase A catalytic subunit binding;GO:0008603//cAMP-dependent protein kinase regulator activity;GO:0031625//ubiquitin protein ligase binding	K04739//Apoptosis;Insulin signaling pathway
100216464	149.383	164.837	192.585	144.011	126.642	146.314	176.559	154.611	175.968	NDUFA1;	GO:0016021//integral component of membrane;GO:0005747//mitochondrial respiratory chain complex I	GO:0055114//oxidation-reduction process	-	K03945//Parkinson's disease;Huntington's disease;Alzheimer's disease;Oxidative phosphorylation;Non-alcoholic fatty liver disease (NAFLD);Metabolic pathways
100216465	304.581	308.259	302.314	294.103	253.266	258.907	295.288	265.57	300.117	ATF4;activating transcription factor 4	GO:0043005//neuron projection;GO:0005856//cytoskeleton;GO:0016020//membrane;GO:0034399//nuclear periphery;GO:1990037//Lewy body core;GO:0005737//cytoplasm	GO:0006094//gluconeogenesis;GO:0034198//cellular response to amino acid starvation;GO:0042149//cellular response to glucose starvation;GO:0036091//positive regulation of transcription from RNA polymerase II promoter in response to oxidative stress;GO:0045943//positive regulation of transcription from RNA polymerase I promoter;GO:1990440//positive regulation of transcription from RNA polymerase II…	GO:0000978//RNA polymerase II core promoter proximal region sequence-specific DNA binding;GO:0001085//RNA polymerase II transcription factor binding;GO:0001046//core promoter sequence-specific DNA binding;GO:0043522//leucine zipper domain binding;GO:0001077//RNA polymerase II core promoter proximal region sequence-specific DNA binding transcription factor activity involved in positive regulation …	K04374//Insulin secretion;Long-term potentiation;Estrogen signaling pathway;Prostate cancer;MAPK signaling pathway;Aldosterone synthesis and secretion;cGMP-PKG signaling pathway;HTLV-I infection;Glucagon signaling pathway;Non-alcoholic fatty liver disease (NAFLD);Alcoholism;Cocaine addiction;Adrenergic signaling in cardiomyocytes;Hepatitis B;Amphetamine addiction;PI3K-Akt signaling pathway;GnRH s…
100216476	13.5622	12.7969	13.9034	14.3502	13.9632	13.4435	12.368	12.1562	12.4809	HTT;huntingtin	GO:0030424//axon;GO:0005814//centriole;GO:0005829//cytosol;GO:0005794//Golgi apparatus;GO:0005783//endoplasmic reticulum;GO:0005770//late endosome;GO:0016234//inclusion body;GO:0043234//protein complex;GO:0030659//cytoplasmic vesicle membrane;GO:0005739//mitochondrion;GO:0005776//autophagic vacuole;GO:0030425//dendrite;GO:0005654//nucleoplasm	GO:0019805//quinolinate biosynthetic process;GO:0007283//spermatogenesis;GO:2001237//negative regulation of extrinsic apoptotic signaling pathway;GO:0034047//regulation of protein phosphatase type 2A activity;GO:0007626//locomotory behavior;GO:0007569//cell aging;GO:0048167//regulation of synaptic plasticity;GO:0030073//insulin secretion;GO:0006890//retrograde vesicle-mediated transport, Golgi to…	GO:0050809//diazepam binding;GO:0034452//dynactin binding;GO:0042802//identical protein binding;GO:0002039//p53 binding;GO:0008134//transcription factor binding;GO:0005522//profilin binding;GO:0044325//ion channel binding;GO:0045505//dynein intermediate chain binding;GO:0048487//beta-tubulin binding	K04533//Huntington's disease
100217400	249.105	206.252	224.232	256.561	255.348	227.386	174.037	231.052	213.915	BTG1;B-cell translocation gene 1%2C anti-proliferative	GO:0005634//nucleus;GO:0005737//cytoplasm	GO:0006979//response to oxidative stress;GO:0006479//protein methylation;GO:0043085//positive regulation of catalytic activity;GO:0045603//positive regulation of endothelial cell differentiation;GO:0030308//negative regulation of cell growth;GO:0043434//response to peptide hormone;GO:0008285//negative regulation of cell proliferation;GO:0016477//cell migration;GO:2000271//positive regulation of f…	GO:0019900//kinase binding;GO:0003712//transcription cofactor activity	K14443//RNA degradation
100217402	1.1714	0.5361	0.9467	0.5055	0.7351	0.5573	0.3845	0.5301	0.6961	GDF9;growth differentiation factor 9	GO:0005615//extracellular space;GO:0005737//cytoplasm	GO:0001555//oocyte growth;GO:0030308//negative regulation of cell growth;GO:0008284//positive regulation of cell proliferation;GO:2000870//regulation of progesterone secretion	GO:0005125//cytokine activity;GO:0008083//growth factor activity	K05498//Ovarian steroidogenesis
100217403	17.9481	17.242	24.2571	12.1365	15.4378	15.9293	15.775	15.7053	15.1083	PHKG2;phosphorylase kinase%2C gamma 2 (testis)	GO:0005964//phosphorylase kinase complex	GO:0005978//glycogen biosynthetic process;GO:0006468//protein phosphorylation	GO:0005516//calmodulin binding;GO:0004689//phosphorylase kinase activity;GO:0005524//ATP binding	K00871//Calcium signaling pathway;Insulin signaling pathway;Glucagon signaling pathway
100217404	0.6421	0.4375	0.6781	0.5021	0.6494	0.6236	0.6692	0.6465	0.6815	SIRT4;sirtuin 4	GO:0005743//mitochondrial inner membrane;GO:0005759//mitochondrial matrix	GO:0006974//cellular response to DNA damage stimulus;GO:0046889//positive regulation of lipid biosynthetic process;GO:0046676//negative regulation of insulin secretion;GO:0072350//tricarboxylic acid metabolic process;GO:0046322//negative regulation of fatty acid oxidation;GO:0006541//glutamine metabolic process;GO:0034983//peptidyl-lysine deacetylation;GO:0006471//protein ADP-ribosylation;GO:0000…	GO:0070403//NAD+ binding;GO:0034979//NAD-dependent protein deacetylase activity;GO:0003950//NAD+ ADP-ribosyltransferase activity;GO:0046872//metal ion binding;GO:0047708//biotinidase activity	-
100217405	6.3036	4.9101	6.2412	7.1055	5.9148	6.7098	7.8649	4.8185	6.2237	SLC25A19;solute carrier family 25 (mitochondrial thiamine pyrophosphate carrier)%2C member 19	GO:0005634//nucleus;GO:0005743//mitochondrial inner membrane;GO:0016021//integral component of membrane	GO:0055085//transmembrane transport;GO:0002230//positive regulation of defense response to virus by host	-	-
100217406	104.71	86.1839	161.773	110.697	160.073	108.476	96.713	126.969	100.726	TIMP2;TIMP metallopeptidase inhibitor 2	GO:0005615//extracellular space;GO:0070062//extracellular vesicular exosome;GO:0005634//nucleus;GO:0030426//growth cone;GO:0009986//cell surface;GO:0043025//neuronal cell body;GO:0005604//basement membrane	GO:0010951//negative regulation of endopeptidase activity;GO:0045930//negative regulation of mitotic cell cycle;GO:0008285//negative regulation of cell proliferation;GO:0045762//positive regulation of adenylate cyclase activity;GO:0045666//positive regulation of neuron differentiation;GO:0051045//negative regulation of membrane protein ectodomain proteolysis;GO:0007417//central nervous system dev…	GO:0008191//metalloendopeptidase inhibitor activity;GO:0008237//metallopeptidase activity;GO:0008047//enzyme activator activity;GO:0005178//integrin binding;GO:0002020//protease binding;GO:0046872//metal ion binding	K16866//MicroRNAs in cancer;Proteoglycans in cancer
100217407	187.987	205.764	250.994	177.25	218.74	152.276	147.744	151.021	118.873	TIMP3;TIMP metallopeptidase inhibitor 3	GO:0005615//extracellular space;GO:0070062//extracellular vesicular exosome;GO:0005634//nucleus;GO:0005604//basement membrane;GO:0005737//cytoplasm	GO:0051045//negative regulation of membrane protein ectodomain proteolysis;GO:0009612//response to mechanical stimulus;GO:0071310//cellular response to organic substance;GO:0007568//aging;GO:0010951//negative regulation of endopeptidase activity;GO:0007601//visual perception;GO:0034097//response to cytokine;GO:0048553//negative regulation of metalloenzyme activity;GO:0007417//central nervous syst…	GO:0046872//metal ion binding;GO:0002020//protease binding;GO:0008191//metalloendopeptidase inhibitor activity	K16866//Proteoglycans in cancer;MicroRNAs in cancer
100217408	257.783	235.894	280.632	296.53	245.066	250.673	314.098	249.531	279.775	ATP5H;ATP synthase%2C H+ transporting%2C mitochondrial Fo complex%2C subunit d	GO:0000276//mitochondrial proton-transporting ATP synthase complex, coupling factor F(o);GO:0070062//extracellular vesicular exosome;GO:0005654//nucleoplasm	GO:0015986//ATP synthesis coupled proton transport	GO:0015078//hydrogen ion transmembrane transporter activity;GO:0016887//ATPase activity	K02138//Metabolic pathways;Alzheimer's disease;Oxidative phosphorylation;Huntington's disease;Parkinson's disease
100217409	6.6898	5.1051	5.4653	10.3944	8.8061	8.7538	8.3688	9.654	9.0167	NFIL3;nuclear factor%2C interleukin 3 regulated	GO:0005634//nucleus	GO:0007623//circadian rhythm;GO:0006955//immune response;GO:0071353//cellular response to interleukin-4;GO:0000122//negative regulation of transcription from RNA polymerase II promoter;GO:0010628//positive regulation of gene expression	GO:0003714//transcription corepressor activity;GO:0005515//protein binding;GO:0000979//RNA polymerase II core promoter sequence-specific DNA binding;GO:0001078//RNA polymerase II core promoter proximal region sequence-specific DNA binding transcription factor activity involved in negative regulation of transcription	-
100217410	27.2656	27.733	31.7278	32.2525	23.7867	29.8367	31.0167	28.1089	31.8428	PANK2;pantothenate kinase 2	GO:0005758//mitochondrial intermembrane space;GO:0005829//cytosol	GO:0016310//phosphorylation;GO:0015939//pantothenate metabolic process;GO:0009060//aerobic respiration;GO:0019217//regulation of fatty acid metabolic process;GO:0070584//mitochondrion morphogenesis;GO:0015937//coenzyme A biosynthetic process;GO:0090207//regulation of triglyceride metabolic process;GO:0007286//spermatid development;GO:0051881//regulation of mitochondrial membrane potential	GO:0004594//pantothenate kinase activity;GO:0005524//ATP binding	K09680//Pantothenate and CoA biosynthesis;Metabolic pathways
100217411	38.1427	33.1988	35.605	36.7596	40.0412	37.7	32.4153	34.7855	34.8321	MAPK14;mitogen-activated protein kinase 14	GO:0005654//nucleoplasm;GO:0000922//spindle pole;GO:0070062//extracellular vesicular exosome;GO:0005829//cytosol;GO:0005739//mitochondrion	GO:0042307//positive regulation of protein import into nucleus;GO:0032495//response to muramyl dipeptide;GO:0045663//positive regulation of myoblast differentiation;GO:0035924//cellular response to vascular endothelial growth factor stimulus;GO:0006935//chemotaxis;GO:0051090//regulation of sequence-specific DNA binding transcription factor activity;GO:0045944//positive regulation of transcription…	GO:0008022//protein C-terminus binding;GO:0004708//MAP kinase kinase activity;GO:0004707//MAP kinase activity;GO:0005524//ATP binding;GO:0051525//NFAT protein binding;GO:0019903//protein phosphatase binding	K04441//Platelet activation;Progesterone-mediated oocyte maturation;Proteoglycans in cancer;Retrograde endocannabinoid signaling;Leukocyte transendothelial migration;GnRH signaling pathway;Inflammatory mediator regulation of TRP channels;Hepatitis C;Rap1 signaling pathway;Osteoclast differentiation;Chagas disease (American trypanosomiasis);Fc epsilon RI signaling pathway;RIG-I-like receptor signa…
100217412	240.887	229.249	215.251	239.461	228.35	254.468	274.9	222.54	237.82	SLC25A3;solute carrier family 25 (mitochondrial carrier%3B phosphate carrier)%2C member 3	GO:0070062//extracellular vesicular exosome;GO:0016021//integral component of membrane;GO:0043209//myelin sheath;GO:0005743//mitochondrial inner membrane	GO:0006810//transport	GO:0032403//protein complex binding	-
100233164	26.8683	7.4748	30.0315	11.5131	31.9244	18.3492	11.9472	10.1396	11.5268	CNGA3;cyclic nucleotide gated channel alpha 3	GO:0005887//integral component of plasma membrane;GO:1902495//transmembrane transporter complex;GO:0001750//photoreceptor outer segment	GO:0050896//response to stimulus;GO:0007601//visual perception;GO:0071805//potassium ion transmembrane transport;GO:0042391//regulation of membrane potential;GO:0046549//retinal cone cell development	GO:0005223//intracellular cGMP activated cation channel activity;GO:0005222//intracellular cAMP activated cation channel activity;GO:0030553//cGMP binding;GO:0005249//voltage-gated potassium channel activity	K04950//Olfactory transduction;cAMP signaling pathway
100233165	0.0356	0	0	0	0	0	0	0	0	CNGB3;cyclic nucleotide gated channel beta 3	GO:1902495//transmembrane transporter complex;GO:0001750//photoreceptor outer segment	GO:0098655//cation transmembrane transport	GO:0005223//intracellular cGMP activated cation channel activity;GO:0030553//cGMP binding	K04953//cAMP signaling pathway
100233166	3.0049	4.8732	0.9467	4.5495	3.951	3.9411	4.1012	4.893	5.3514	GNAT2;	-	-	-	K04631//Phototransduction
100233167	0	0	0	0	0	0	0	0.0157	0	BSP1;binder of sperm 1	GO:0005615//extracellular space	GO:0048240//sperm capacitation;GO:0007338//single fertilization	-	K01403//Bladder cancer;Leukocyte transendothelial migration;Proteoglycans in cancer;MicroRNAs in cancer;Pathways in cancer;Estrogen signaling pathway;Hepatitis B;Transcriptional misregulation in cancer;TNF signaling pathway;K06493//Focal adhesion;Arrhythmogenic right ventricular cardiomyopathy (ARVC);PI3K-Akt signaling pathway;Regulation of actin cytoskeleton;Rap1 signaling pathway;Osteoclast dif…
100233238	0.522	0.333	0.9702	0.1727	0.1569	0.544	0.2919	0.9751	0.2973	CORT;cortistatin	GO:0005576//extracellular region	GO:0007193//adenylate cyclase-inhibiting G-protein coupled receptor signaling pathway	GO:0001664//G-protein coupled receptor binding;GO:0005184//neuropeptide hormone activity	-
100233239	29.5128	31.0049	27.5705	45.7512	28.7266	35.1179	39.0054	32.8037	37.2541	PSIP1;PC4 and SFRS1 interacting protein 1	GO:0005720//nuclear heterochromatin;GO:0035327//transcriptionally active chromatin	GO:0000395//mRNA 5'-splice site recognition;GO:0045944//positive regulation of transcription from RNA polymerase II promoter;GO:0006979//response to oxidative stress;GO:0009408//response to heat	GO:0097100//supercoiled DNA binding;GO:0003682//chromatin binding;GO:0033613//activating transcription factor binding;GO:0001105//RNA polymerase II transcription coactivator activity	-
100240715	6.3498	6.0758	7.8687	6.7762	9.2471	7.2827	7.3629	6.9445	6.683	TNFRSF1B;	GO:0045121//membrane raft;GO:0005622//intracellular	GO:0033209//tumor necrosis factor-mediated signaling pathway;GO:0097191//extrinsic apoptotic signaling pathway;GO:0071222//cellular response to lipopolysaccharide;GO:0008630//intrinsic apoptotic signaling pathway in response to DNA damage;GO:0051044//positive regulation of membrane protein ectodomain proteolysis;GO:0050728//negative regulation of inflammatory response;GO:0050779//RNA destabilizat…	GO:0031625//ubiquitin protein ligase binding;GO:0005031//tumor necrosis factor-activated receptor activity	K05141//Adipocytokine signaling pathway;Cytokine-cytokine receptor interaction;TNF signaling pathway;Amyotrophic lateral sclerosis (ALS)
100240716	107.845	108.757	106.625	128.693	115.498	115.601	117.77	108.42	122.135	SKP1;S-phase kinase-associated protein 1	GO:0005829//cytosol;GO:0070062//extracellular vesicular exosome;GO:0005813//centrosome;GO:0019005//SCF ubiquitin ligase complex;GO:0031519//PcG protein complex;GO:0031467//Cul7-RING ubiquitin ligase complex;GO:0005654//nucleoplasm	GO:0038061//NIK/NF-kappaB signaling;GO:0016310//phosphorylation;GO:0016032//viral process;GO:0000086//G2/M transition of mitotic cell cycle;GO:0051439//regulation of ubiquitin-protein ligase activity involved in mitotic cell cycle;GO:0033209//tumor necrosis factor-mediated signaling pathway;GO:0000080//mitotic G1 phase;GO:0000084//mitotic S phase;GO:0035518//histone H2A monoubiquitination;GO:0002…	GO:0004842//ubiquitin-protein transferase activity;GO:0016301//kinase activity;GO:0005515//protein binding	K03094//Oocyte meiosis;Ubiquitin mediated proteolysis;TGF-beta signaling pathway;Cell cycle;Circadian rhythm;Herpes simplex infection;Cell cycle - yeast;Protein processing in endoplasmic reticulum;Wnt signaling pathway
100240742	0.2482	0.095	0.4614	0.2957	0.1568	0.1164	0.1874	0.3776	0.1484	FOXP3;forkhead box P3	GO:0005634//nucleus	GO:0050710//negative regulation of cytokine secretion;GO:0032700//negative regulation of interleukin-17 production;GO:0033092//positive regulation of immature T cell proliferation in thymus;GO:0045077//negative regulation of interferon-gamma biosynthetic process;GO:0002677//negative regulation of chronic inflammatory response;GO:0032914//positive regulation of transforming growth factor beta1 pro…	GO:0035035//histone acetyltransferase binding;GO:0042826//histone deacetylase binding;GO:0003705//RNA polymerase II distal enhancer sequence-specific DNA binding transcription factor activity;GO:0042803//protein homodimerization activity;GO:0001047//core promoter binding;GO:0003714//transcription corepressor activity;GO:0046872//metal ion binding;GO:0051525//NFAT protein binding;GO:0043565//seque…	K10163//Inflammatory bowel disease (IBD)
100270685	8.7624	12.6012	3.1804	8.6971	13.4231	3.6677	3.1096	11.0626	8.3269	KCNMA1;potassium channel%2C calcium activated large conductance subfamily M alpha%2C member 1	GO:0043195//terminal bouton;GO:0045211//postsynaptic membrane;GO:0009897//external side of plasma membrane;GO:0070062//extracellular vesicular exosome;GO:0016324//apical plasma membrane;GO:0008076//voltage-gated potassium channel complex;GO:0005901//caveola;GO:0005789//endoplasmic reticulum membrane	GO:0045794//negative regulation of cell volume;GO:0006970//response to osmotic stress;GO:0042491//auditory receptor cell differentiation;GO:0034765//regulation of ion transmembrane transport;GO:0051592//response to calcium ion;GO:0034465//response to carbon monoxide;GO:0030007//cellular potassium ion homeostasis;GO:0060082//eye blink reflex;GO:0050885//neuromuscular process controlling balance;GO…	GO:0046872//metal ion binding;GO:0060072//large conductance calcium-activated potassium channel activity;GO:0003779//actin binding;GO:0005249//voltage-gated potassium channel activity	K04936//Vascular smooth muscle contraction;Salivary secretion;cGMP-PKG signaling pathway;Renin secretion;Pancreatic secretion;Insulin secretion
100270711	462.195	381.943	419.207	503.105	386.67	428.68	464.42	382.586	463.944	EIF1AX;eukaryotic translation initiation factor 1A%2C X-linked	GO:0005829//cytosol	GO:0006413//translational initiation	GO:0003743//translation initiation factor activity;GO:0005515//protein binding;GO:0044822//poly(A) RNA binding	K03236//RNA transport
100270712	241.907	202.667	414.829	321.806	319.178	313.252	353.481	299.119	344.873	FABP5;fatty acid binding protein 5 (psoriasis-associated)	GO:0005829//cytosol;GO:0070062//extracellular vesicular exosome;GO:0005654//nucleoplasm	GO:0006656//phosphatidylcholine biosynthetic process;GO:0008544//epidermis development;GO:0015758//glucose transport;GO:0019433//triglyceride catabolic process;GO:0006006//glucose metabolic process	GO:0005215//transporter activity;GO:0005515//protein binding;GO:0005504//fatty acid binding	K08754//PPAR signaling pathway
100270713	1028.47	925.696	1471.36	582.544	1177.42	751.595	675.315	989.172	651.067	IGFBP7;insulin-like growth factor binding protein 7	GO:0005615//extracellular space;GO:0070062//extracellular vesicular exosome;GO:0031012//extracellular matrix	GO:0007155//cell adhesion;GO:0001558//regulation of cell growth	GO:0005520//insulin-like growth factor binding	-
100270714	223.687	201.134	238.505	272.395	215.61	215.878	241.648	230.6	230.288	MRCL3;myosin regulatory light chain MRCL3	GO:0001725//stress fiber;GO:0045177//apical part of cell;GO:0097513//myosin II filament;GO:0005829//cytosol;GO:0005903//brush border;GO:0016460//myosin II complex;GO:0070062//extracellular vesicular exosome;GO:0030018//Z disc	GO:0072661//protein targeting to plasma membrane;GO:0008360//regulation of cell shape;GO:0007264//small GTPase mediated signal transduction;GO:0006936//muscle contraction;GO:0048013//ephrin receptor signaling pathway;GO:0070527//platelet aggregation;GO:0031032//actomyosin structure organization;GO:0007411//axon guidance	GO:0032036//myosin heavy chain binding;GO:0005509//calcium ion binding;GO:0030898//actin-dependent ATPase activity;GO:0051015//actin filament binding;GO:0035254//glutamate receptor binding	K12757//Leukocyte transendothelial migration;Focal adhesion;Regulation of actin cytoskeleton;Platelet activation;Tight junction
100270715	0.2221	0	0	0.1102	0	0.0868	0.1863	0	0.1897	MYLPF;myosin light chain%2C phosphorylatable%2C fast skeletal muscle	GO:0016459//myosin complex;GO:0005765//lysosomal membrane	GO:0007519//skeletal muscle tissue development;GO:0006936//muscle contraction;GO:0006955//immune response	GO:0005509//calcium ion binding;GO:0008307//structural constituent of muscle	K12758//Leukocyte transendothelial migration;Focal adhesion;Regulation of actin cytoskeleton;Tight junction
100270716	140.541	151.234	174.627	148.292	152.523	159.878	201.499	156.142	157.369	SLIRP;SRA stem-loop interacting RNA binding protein	GO:0005739//mitochondrion;GO:0005634//nucleus	GO:0006355//regulation of transcription, DNA-templated	GO:0000166//nucleotide binding;GO:0003723//RNA binding	K03102//Dorso-ventral axis formation
100270717	138.118	159.917	148.669	110.015	125.634	164.332	148.819	131.215	170.219	SOD1;superoxide dismutase 1%2C soluble	GO:0005829//cytosol;GO:0031012//extracellular matrix;GO:0043234//protein complex;GO:0005615//extracellular space;GO:0005739//mitochondrion;GO:0031410//cytoplasmic vesicle;GO:0043025//neuronal cell body;GO:0005886//plasma membrane;GO:0005634//nucleus;GO:0032839//dendrite cytoplasm	GO:0044419//interspecies interaction between organisms;GO:0000187//activation of MAPK activity;GO:0002262//myeloid cell homeostasis;GO:0001541//ovarian follicle development;GO:0060047//heart contraction;GO:0007605//sensory perception of sound;GO:0060052//neurofilament cytoskeleton organization;GO:0060087//relaxation of vascular smooth muscle;GO:0032287//peripheral nervous system myelin maintenanc…	GO:0030346//protein phosphatase 2B binding;GO:0004784//superoxide dismutase activity;GO:0005507//copper ion binding;GO:0008270//zinc ion binding;GO:0004842//ubiquitin-protein transferase activity;GO:0051087//chaperone binding	K04565//Amyotrophic lateral sclerosis (ALS);Peroxisome;Prion diseases;Huntington's disease
100270718	39.1699	37.3837	37.1492	28.1393	36.1471	33.0442	41.8479	34.087	42.019	SS18L2;	-	-	-	K15623//Transcriptional misregulation in cancer
100270719	352.915	312.893	391.103	289.555	336.656	334.171	366.472	322.289	334.815	UQCRH;ubiquinol-cytochrome c reductase hinge protein	GO:0070469//respiratory chain;GO:0005743//mitochondrial inner membrane	GO:1902600//hydrogen ion transmembrane transport;GO:0006122//mitochondrial electron transport, ubiquinol to cytochrome c	GO:0008121//ubiquinol-cytochrome-c reductase activity	K00416//Oxidative phosphorylation;Alzheimer's disease;Cardiac muscle contraction;Non-alcoholic fatty liver disease (NAFLD);Metabolic pathways;Parkinson's disease;Huntington's disease
100270720	121.47	111.117	140.408	88.6058	94.0184	110.929	138.244	109.957	119.67	NDUFA12;NADH dehydrogenase (ubiquinone) 1 alpha subcomplex%2C 12	GO:0005747//mitochondrial respiratory chain complex I	GO:0055114//oxidation-reduction process;GO:0006979//response to oxidative stress	GO:0008137//NADH dehydrogenase (ubiquinone) activity;GO:0009055//electron carrier activity	K11352//Huntington's disease;Parkinson's disease;Metabolic pathways;Non-alcoholic fatty liver disease (NAFLD);Alzheimer's disease;Oxidative phosphorylation
100270789	826.107	790.168	830	1009	687.808	785.863	946.035	721.601	878.221	RPL19;	GO:0005730//nucleolus;GO:0005925//focal adhesion;GO:0022625//cytosolic large ribosomal subunit;GO:0016020//membrane	GO:0019083//viral transcription;GO:0006614//SRP-dependent cotranslational protein targeting to membrane;GO:0000184//nuclear-transcribed mRNA catabolic process, nonsense-mediated decay;GO:0006414//translational elongation;GO:0006413//translational initiation;GO:0006415//translational termination	GO:0003735//structural constituent of ribosome;GO:0044822//poly(A) RNA binding	K02885//Ribosome
100271658	12.7943	13.0618	10.6021	15.3036	13.7613	13.784	12.5227	13.9227	11.9634	EYA3;EYA transcriptional coactivator and phosphatase 3	GO:0005654//nucleoplasm;GO:0005887//integral component of plasma membrane;GO:0005813//centrosome;GO:0005667//transcription factor complex	GO:0032959//inositol trisphosphate biosynthetic process;GO:0006302//double-strand break repair;GO:0035589//G-protein coupled purinergic nucleotide receptor signaling pathway;GO:0016576//histone dephosphorylation;GO:0006954//inflammatory response;GO:0048015//phosphatidylinositol-mediated signaling;GO:0001816//cytokine production;GO:0035335//peptidyl-tyrosine dephosphorylation;GO:0010212//response …	GO:0004725//protein tyrosine phosphatase activity;GO:0008138//protein tyrosine/serine/threonine phosphatase activity;GO:0045028//G-protein coupled purinergic nucleotide receptor activity;GO:0001875//lipopolysaccharide receptor activity;GO:0046872//metal ion binding;GO:0001530//lipopolysaccharide binding;GO:0003682//chromatin binding;GO:0005543//phospholipid binding;GO:0004992//platelet activating…	-
100271659	19.2555	21.9785	19.1251	22.7706	22.9453	22.7413	19.8811	21.6414	21.3927	MTOR;mechanistic target of rapamycin (serine/threonine kinase)	GO:0005789//endoplasmic reticulum membrane;GO:0005765//lysosomal membrane;GO:0031932//TORC2 complex;GO:0000139//Golgi membrane;GO:0005829//cytosol;GO:0005942//phosphatidylinositol 3-kinase complex;GO:0031931//TORC1 complex;GO:0030425//dendrite;GO:0005741//mitochondrial outer membrane;GO:0043025//neuronal cell body;GO:0016605//PML body	GO:1900034//regulation of cellular response to heat;GO:0055006//cardiac cell development;GO:0051897//positive regulation of protein kinase B signaling;GO:0018105//peptidyl-serine phosphorylation;GO:0045945//positive regulation of transcription from RNA polymerase III promoter;GO:0043200//response to amino acid;GO:0000724//double-strand break repair via homologous recombination;GO:0048011//neurotr…	GO:0001030//RNA polymerase III type 1 promoter DNA binding;GO:0043022//ribosome binding;GO:0004674//protein serine/threonine kinase activity;GO:0019904//protein domain specific binding;GO:0046983//protein dimerization activity;GO:0001156//TFIIIC-class transcription factor binding;GO:0008144//drug binding;GO:0001031//RNA polymerase III type 2 promoter DNA binding;GO:0001032//RNA polymerase III typ…	K07203//Glioma;Prostate cancer;AMPK signaling pathway;Choline metabolism in cancer;MicroRNAs in cancer;Insulin resistance;mTOR signaling pathway;Jak-STAT signaling pathway;Type II diabetes mellitus;HIF-1 signaling pathway;Acute myeloid leukemia;ErbB signaling pathway;Adipocytokine signaling pathway;PI3K-Akt signaling pathway;Central carbon metabolism in cancer;Insulin signaling pathway;Pathways i…
100271925	2.3005	2.071	2.2013	1.7294	1.0192	2.011	1.53	1.1443	1.8605	HEY2;	GO:0016580//Sin3 complex;GO:0017053//transcriptional repressor complex;GO:0005737//cytoplasm	GO:0003150//muscular septum morphogenesis;GO:2001212//regulation of vasculogenesis;GO:0060413//atrial septum morphogenesis;GO:0060716//labyrinthine layer blood vessel development;GO:0003184//pulmonary valve morphogenesis;GO:0060842//arterial endothelial cell differentiation;GO:2000723//negative regulation of cardiac vascular smooth muscle cell differentiation;GO:0010621//negative regulation of tr…	GO:0035939//microsatellite binding;GO:0000988//protein binding transcription factor activity;GO:0001102//RNA polymerase II activating transcription factor binding;GO:0042826//histone deacetylase binding;GO:0000983//RNA polymerase II core promoter sequence-specific DNA binding transcription factor activity	-
100272002	13.5829	19.1191	11.1111	17.2142	24.5052	20.839	20.7627	17.1658	21.4325	PIM1;Pim-1 proto-oncogene%2C serine/threonine kinase	GO:0005634//nucleus;GO:0005737//cytoplasm;GO:0005886//plasma membrane	GO:0046777//protein autophosphorylation;GO:0031659//positive regulation of cyclin-dependent protein serine/threonine kinase activity involved in G1/S transition of mitotic cell cycle;GO:0007275//multicellular organismal development;GO:0030212//hyaluronan metabolic process;GO:0008283//cell proliferation;GO:0043433//negative regulation of sequence-specific DNA binding transcription factor activity;…	GO:0004674//protein serine/threonine kinase activity;GO:0008134//transcription factor binding;GO:0005524//ATP binding;GO:0043024//ribosomal small subunit binding;GO:0030145//manganese ion binding	K04702//Jak-STAT signaling pathway;Acute myeloid leukemia;MicroRNAs in cancer
100272215	0.0354	0.0338	0	0.0351	0.0319	0.0276	0.0297	0.0283	0	MLPH;	GO:0030425//dendrite;GO:0005622//intracellular;GO:0070062//extracellular vesicular exosome;GO:0048471//perinuclear region of cytoplasm	GO:0006886//intracellular protein transport	GO:0017137//Rab GTPase binding	-
100272222	0.0383	0.0367	0	0	0.0173	0.0449	0	0.0153	0.0327	ZAR1;	-	-	-	-
100286737	25.3666	6.8575	9.29	8.6109	16.8427	5.4544	4.8251	12.9101	14.4195	IGFBP3;insulin-like growth factor binding protein 3	GO:0005634//nucleus;GO:0042567//insulin-like growth factor ternary complex;GO:0070062//extracellular vesicular exosome	GO:0043085//positive regulation of catalytic activity;GO:0044342//type B pancreatic cell proliferation;GO:0001649//osteoblast differentiation;GO:0001558//regulation of cell growth;GO:0043410//positive regulation of MAPK cascade;GO:0014912//negative regulation of smooth muscle cell migration;GO:0048662//negative regulation of smooth muscle cell proliferation;GO:0010906//regulation of glucose metab…	GO:0031994//insulin-like growth factor I binding;GO:0031995//insulin-like growth factor II binding;GO:0008160//protein tyrosine phosphatase activator activity;GO:0001968//fibronectin binding	K10138//p53 signaling pathway;Transcriptional misregulation in cancer
100286738	2.0569	1.2772	2.054	5.7228	2.5956	3.7542	3.625	3.7928	4.5329	MEF2C;myocyte enhancer factor 2C	GO:0043234//protein complex;GO:0005829//cytosol;GO:0016607//nuclear speck;GO:0005737//cytoplasm;GO:0030017//sarcomere	GO:0034142//toll-like receptor 4 signaling pathway;GO:0030224//monocyte differentiation;GO:0048666//neuron development;GO:2001016//positive regulation of skeletal muscle cell differentiation;GO:0003139//secondary heart field specification;GO:0072160//nephron tubule epithelial cell differentiation;GO:0033197//response to vitamin E;GO:0038124//toll-like receptor TLR6:TLR2 signaling pathway;GO:00149…	GO:0001077//RNA polymerase II core promoter proximal region sequence-specific DNA binding transcription factor activity involved in positive regulation of transcription;GO:0001205//RNA polymerase II distal enhancer sequence-specific DNA binding transcription factor activity involved in positive regulation of transcription;GO:0033613//activating transcription factor binding;GO:0000977//RNA polymer…	K04454//cGMP-PKG signaling pathway;Oxytocin signaling pathway;Transcriptional misregulation in cancer;MAPK signaling pathway
100286739	4.1393	3.7885	3.7913	4.1382	5.0868	3.6575	3.925	4.0344	5.3553	NR2F2;nuclear receptor subfamily 2%2C group F%2C member 2	GO:0005634//nucleus	GO:0006629//lipid metabolic process;GO:0009566//fertilization;GO:0010596//negative regulation of endothelial cell migration;GO:0045736//negative regulation of cyclin-dependent protein serine/threonine kinase activity;GO:0000122//negative regulation of transcription from RNA polymerase II promoter;GO:0060849//regulation of transcription involved in lymphatic endothelial cell fate commitment;GO:006…	GO:0043565//sequence-specific DNA binding;GO:0003714//transcription corepressor activity;GO:0042803//protein homodimerization activity;GO:0003707//steroid hormone receptor activity;GO:0008270//zinc ion binding;GO:0004879//ligand-activated sequence-specific DNA binding RNA polymerase II transcription factor activity;GO:0001972//retinoic acid binding	-
100286796	7.5144	6.6449	14.4973	4.6659	5.7505	5.5952	5.7356	3.5641	3.9854	BCO2;beta-carotene oxygenase 2	GO:0005739//mitochondrion	GO:0051881//regulation of mitochondrial membrane potential;GO:0055114//oxidation-reduction process;GO:0016116//carotenoid metabolic process;GO:2000377//regulation of reactive oxygen species metabolic process;GO:0016121//carotene catabolic process	GO:0016702//oxidoreductase activity, acting on single donors with incorporation of molecular oxygen, incorporation of two atoms of oxygen	-
100286806	2.2785	3.7101	4.161	2.6186	2.7765	2.4996	2.0789	2.4003	1.9464	GPT;	-	GO:0008152//metabolic process	GO:0016740//transferase activity	K00814//Alanine, aspartate and glutamate metabolism;Biosynthesis of amino acids;Arginine biosynthesis;Metabolic pathways;Carbon fixation in photosynthetic organisms;Carbon metabolism;Microbial metabolism in diverse environments;2-Oxocarboxylic acid metabolism
100294558	8.9195	11.4312	5.0341	10.9834	9.8817	10.8099	10.4542	13.2447	10.6466	SLC26A2;solute carrier family 26 (anion exchanger)%2C member 2	GO:0070062//extracellular vesicular exosome;GO:0005887//integral component of plasma membrane	GO:0019532//oxalate transport;GO:0015701//bicarbonate transport;GO:0001503//ossification;GO:1902358//sulfate transmembrane transport;GO:0051453//regulation of intracellular pH;GO:0042391//regulation of membrane potential;GO:1902476//chloride transmembrane transport	GO:0005254//chloride channel activity;GO:0019531//oxalate transmembrane transporter activity;GO:0015106//bicarbonate transmembrane transporter activity;GO:0015301//anion:anion antiporter activity;GO:0008271//secondary active sulfate transmembrane transporter activity	-
100294559	0.0859	0	0.0399	0.1279	0	0.0671	0.036	0.0688	0	ADRB3;adrenoceptor beta 3	GO:0043235//receptor complex;GO:0016020//membrane	GO:0044767//single-organism developmental process;GO:0071875//adrenergic receptor signaling pathway;GO:0043410//positive regulation of MAPK cascade;GO:0007190//activation of adenylate cyclase activity;GO:0044707//single-multicellular organism process;GO:0065008//regulation of biological quality	GO:0042803//protein homodimerization activity;GO:0015052//beta3-adrenergic receptor activity;GO:0051380//norepinephrine binding	K04143//cGMP-PKG signaling pathway;Calcium signaling pathway;Endocytosis;Salivary secretion;Regulation of lipolysis in adipocytes;Renin secretion;Neuroactive ligand-receptor interaction
100294595	4.3078	2.7167	4.1856	3.0124	4.6808	4.5916	1.8067	2.9002	2.8436	SOCS3;	GO:0005829//cytosol	GO:0046627//negative regulation of insulin receptor signaling pathway;GO:0060334//regulation of interferon-gamma-mediated signaling pathway;GO:0032094//response to food;GO:0032355//response to estradiol;GO:0010332//response to gamma radiation;GO:0043066//negative regulation of apoptotic process;GO:0016567//protein ubiquitination;GO:0051384//response to glucocorticoid;GO:0060707//trophoblast giant…	GO:0005515//protein binding;GO:0004860//protein kinase inhibitor activity	K04696//Non-alcoholic fatty liver disease (NAFLD);Prolactin signaling pathway;Type II diabetes mellitus;Jak-STAT signaling pathway;Insulin signaling pathway;Insulin resistance;Ubiquitin mediated proteolysis;Influenza A;Adipocytokine signaling pathway;Herpes simplex infection;TNF signaling pathway;Osteoclast differentiation;Hepatitis C
100294596	0	0	0.0875	0.0935	0.5098	0	0	0	0.0805	CALCA;	GO:0005829//cytosol;GO:0005615//extracellular space;GO:0043025//neuronal cell body;GO:0043195//terminal bouton	GO:0009408//response to heat;GO:0050965//detection of temperature stimulus involved in sensory perception of pain;GO:0048265//response to pain;GO:0030279//negative regulation of ossification;GO:0045779//negative regulation of bone resorption;GO:0032147//activation of protein kinase activity;GO:0002027//regulation of heart rate;GO:0007218//neuropeptide signaling pathway;GO:0002548//monocyte chemot…	GO:0031716//calcitonin receptor binding;GO:0005179//hormone activity;GO:0042802//identical protein binding	-
100294600	252.775	306.885	257.22	224.527	203.214	209.374	322.83	242.478	260.246	CTNNB1;catenin (cadherin-associated protein)%2C beta 1%2C 88kDa	GO:0016328//lateral plasma membrane;GO:0016600//flotillin complex;GO:0045177//apical part of cell;GO:0070369//beta-catenin-TCF7L2 complex;GO:0043198//dendritic shaft;GO:0005925//focal adhesion;GO:0016342//catenin complex;GO:0005923//tight junction;GO:0070062//extracellular vesicular exosome;GO:0044798//nuclear transcription factor complex;GO:0030027//lamellipodium;GO:0030018//Z disc;GO:0000922//s…	GO:0060492//lung induction;GO:0060038//cardiac muscle cell proliferation;GO:0042659//regulation of cell fate specification;GO:0007403//glial cell fate determination;GO:0090263//positive regulation of canonical Wnt signaling pathway;GO:0048660//regulation of smooth muscle cell proliferation;GO:0072079//nephron tubule formation;GO:0043410//positive regulation of MAPK cascade;GO:0001701//in utero em…	GO:0032403//protein complex binding;GO:0070412//R-SMAD binding;GO:0003713//transcription coactivator activity;GO:0019900//kinase binding;GO:0044212//transcription regulatory region DNA binding;GO:0035255//ionotropic glutamate receptor binding;GO:0003700//sequence-specific DNA binding transcription factor activity;GO:0001102//RNA polymerase II activating transcription factor binding;GO:0045296//ca…	K02105//Melanogenesis;Pathogenic Escherichia coli infection;Tight junction;Prostate cancer;Focal adhesion;Hippo signaling pathway;Signaling pathways regulating pluripotency of stem cells;HTLV-I infection;Wnt signaling pathway;Proteoglycans in cancer;Thyroid hormone signaling pathway;Leukocyte transendothelial migration;Adherens junction;Endometrial cancer;Pathways in cancer;Bacterial invasion of …
100294602	0.6208	0.297	0.4808	0.4108	0.6533	0.3235	0.2604	0.1657	0.0884	MIP;major intrinsic protein of lens fiber	GO:0005925//focal adhesion;GO:0005739//mitochondrion;GO:0070062//extracellular vesicular exosome;GO:0005778//peroxisomal membrane;GO:0005887//integral component of plasma membrane;GO:0005921//gap junction;GO:0016324//apical plasma membrane	GO:0043066//negative regulation of apoptotic process;GO:0000302//response to reactive oxygen species;GO:0006641//triglyceride metabolic process;GO:0051289//protein homotetramerization;GO:0009650//UV protection;GO:0020027//hemoglobin metabolic process;GO:0034220//ion transmembrane transport;GO:0042744//hydrogen peroxide catabolic process;GO:0051092//positive regulation of NF-kappaB transcription f…	GO:0005516//calmodulin binding;GO:0042803//protein homodimerization activity;GO:0005212//structural constituent of eye lens;GO:0046872//metal ion binding;GO:0004096//catalase activity;GO:0020037//heme binding;GO:0004046//aminoacylase activity;GO:0050661//NADP binding;GO:0015250//water channel activity;GO:0015254//glycerol channel activity;GO:0005102//receptor binding;GO:0019899//enzyme binding	-
100294604	0.1639	0	0	0.0542	0	0.0854	0.0917	0.0437	0.0467	SNCA;synuclein%2C alpha (non A4 component of amyloid precursor)	GO:0005634//nucleus;GO:0016020//membrane;GO:0071944//cell periphery;GO:0005615//extracellular space;GO:0005829//cytosol;GO:0005856//cytoskeleton;GO:0043005//neuron projection	GO:0051050//positive regulation of transport;GO:0001934//positive regulation of protein phosphorylation;GO:0001963//synaptic transmission, dopaminergic;GO:0051341//regulation of oxidoreductase activity;GO:0006897//endocytosis;GO:2000377//regulation of reactive oxygen species metabolic process;GO:0019637//organophosphate metabolic process;GO:0051945//negative regulation of catecholamine uptake inv…	GO:0043168//anion binding;GO:0008092//cytoskeletal protein binding;GO:0008289//lipid binding;GO:0005507//copper ion binding;GO:0042802//identical protein binding	K04528//Parkinson's disease;Alzheimer's disease
100294605	20.696	44.6316	15.6133	12.0898	9.7586	13.6103	12.863	27.1451	11.1444	VCAN;	GO:0005615//extracellular space;GO:0043231//intracellular membrane-bounded organelle;GO:0016020//membrane;GO:0005578//proteinaceous extracellular matrix	GO:0001649//osteoblast differentiation;GO:0001501//skeletal system development;GO:0008347//glial cell migration;GO:0007417//central nervous system development;GO:0007155//cell adhesion;GO:0007507//heart development	GO:0019903//protein phosphatase binding;GO:0005509//calcium ion binding;GO:0005540//hyaluronic acid binding;GO:0030246//carbohydrate binding	K05695//Insulin signaling pathway;Insulin resistance;Cell adhesion molecules (CAMs);Adherens junction;K06793//Cell adhesion molecules (CAMs);K06495//Cell adhesion molecules (CAMs);K06256//ECM-receptor interaction;MicroRNAs in cancer;Epstein-Barr virus infection;Shigellosis;Proteoglycans in cancer;Hematopoietic cell lineage
100294646	170.288	166.286	187.087	198.658	156.101	165.328	217.33	162.969	190.828	HNRNPD;	GO:0005654//nucleoplasm;GO:0005829//cytosol;GO:0070062//extracellular vesicular exosome;GO:0030529//ribonucleoprotein complex	GO:0043488//regulation of mRNA stability;GO:0006401//RNA catabolic process;GO:0045893//positive regulation of transcription, DNA-templated;GO:0000398//mRNA splicing, via spliceosome;GO:0097167//circadian regulation of translation;GO:0045727//positive regulation of translation;GO:0042752//regulation of circadian rhythm	GO:0044822//poly(A) RNA binding;GO:0005515//protein binding;GO:0042162//telomeric DNA binding	-
100294652	26.6673	24.0989	27.4522	28.6742	19.7957	25.7658	29.437	25.0568	27.764	AKT1;v-akt murine thymoma viral oncogene homolog 1	GO:0036064//ciliary basal body;GO:0005654//nucleoplasm;GO:0005886//plasma membrane;GO:0005739//mitochondrion;GO:0043234//protein complex;GO:0005829//cytosol;GO:0005819//spindle;GO:0005911//cell-cell junction	GO:0008286//insulin receptor signaling pathway;GO:0031999//negative regulation of fatty acid beta-oxidation;GO:0060716//labyrinthine layer blood vessel development;GO:0006417//regulation of translation;GO:0032094//response to food;GO:0007281//germ cell development;GO:0097194//execution phase of apoptosis;GO:0010507//negative regulation of autophagy;GO:0042593//glucose homeostasis;GO:0032436//posi…	GO:0030235//nitric-oxide synthase regulator activity;GO:0043325//phosphatidylinositol-3,4-bisphosphate binding;GO:0004712//protein serine/threonine/tyrosine kinase activity;GO:0005547//phosphatidylinositol-3,4,5-trisphosphate binding;GO:0005524//ATP binding;GO:0019901//protein kinase binding;GO:0004674//protein serine/threonine kinase activity;GO:0042802//identical protein binding;GO:0071889//14-…	K04456//Pancreatic cancer;VEGF signaling pathway;Glioma;Signaling pathways regulating pluripotency of stem cells;Non-small cell lung cancer;Ras signaling pathway;Proteoglycans in cancer;Phospholipase D signaling pathway;Colorectal cancer;Osteoclast differentiation;Hepatitis C;Chagas disease (American trypanosomiasis);Insulin resistance;Adrenergic signaling in cardiomyocytes;Chronic myeloid leukem…
100294659	28.1472	26.2938	23.8999	31.9285	35.9855	27.8397	24.9169	27.1031	26.9097	STAT3;	GO:0090575//RNA polymerase II transcription factor complex;GO:0005829//cytosol;GO:0005654//nucleoplasm;GO:0005886//plasma membrane;GO:0005743//mitochondrial inner membrane;GO:0000790//nuclear chromatin	GO:0042493//response to drug;GO:0016032//viral process;GO:0070102//interleukin-6-mediated signaling pathway;GO:0001754//eye photoreceptor cell differentiation;GO:0048708//astrocyte differentiation;GO:0048011//neurotrophin TRK receptor signaling pathway;GO:0007568//aging;GO:0060019//radial glial cell differentiation;GO:0045820//negative regulation of glycolytic process;GO:0071407//cellular respons…	GO:0004871//signal transducer activity;GO:0000978//RNA polymerase II core promoter proximal region sequence-specific DNA binding;GO:0001077//RNA polymerase II core promoter proximal region sequence-specific DNA binding transcription factor activity involved in positive regulation of transcription;GO:0001103//RNA polymerase II repressing transcription factor binding;GO:0046983//protein dimerizatio…	K04692//FoxO signaling pathway;Prolactin signaling pathway;Jak-STAT signaling pathway;Toxoplasmosis;Pancreatic cancer;Insulin resistance;Chemokine signaling pathway;MicroRNAs in cancer;Epstein-Barr virus infection;Measles;Signaling pathways regulating pluripotency of stem cells;Viral carcinogenesis;Proteoglycans in cancer;Inflammatory bowel disease (IBD);Pathways in cancer;Adipocytokine signaling…
100302028	19.5566	19.6788	23.4112	15.1383	18.5521	17.2801	20.2381	18.0825	19.2032	ZGPAT;zinc finger%2C CCCH-type with G patch domain	GO:0005634//nucleus	GO:0000122//negative regulation of transcription from RNA polymerase II promoter;GO:0007175//negative regulation of epidermal growth factor-activated receptor activity	GO:0000978//RNA polymerase II core promoter proximal region sequence-specific DNA binding;GO:0001078//RNA polymerase II core promoter proximal region sequence-specific DNA binding transcription factor activity involved in negative regulation of transcription;GO:0046872//metal ion binding	-
100302062	2.069	2.8796	2.7387	3.236	1.1877	2.0093	2.7874	3.3632	2.4102	REM1;RAS (RAD and GEM)-like GTP-binding 1	GO:0005622//intracellular;GO:0016020//membrane	GO:0007264//small GTPase mediated signal transduction	GO:0005525//GTP binding	-
100302063	49.2465	47.624	44.9152	51.6168	46.3189	49.1685	53.4262	45.5257	48.5759	RAB8A;RAB8A%2C member RAS oncogene family	GO:0055038//recycling endosome membrane;GO:0005730//nucleolus;GO:0005654//nucleoplasm;GO:0014069//postsynaptic density;GO:0030670//phagocytic vesicle membrane;GO:0008021//synaptic vesicle;GO:0030667//secretory granule membrane;GO:0070062//extracellular vesicular exosome;GO:0031513//nonmotile primary cilium;GO:0005813//centrosome;GO:0000139//Golgi membrane;GO:0005829//cytosol;GO:0043025//neuronal …	GO:0008152//metabolic process;GO:0032869//cellular response to insulin stimulus;GO:0042384//cilium assembly;GO:0048169//regulation of long-term neuronal synaptic plasticity;GO:0007409//axonogenesis;GO:0032456//endocytic recycling;GO:0009306//protein secretion;GO:0072659//protein localization to plasma membrane;GO:0006904//vesicle docking involved in exocytosis;GO:0016079//synaptic vesicle exocyto…	GO:0003924//GTPase activity;GO:0017137//Rab GTPase binding;GO:0005525//GTP binding;GO:0019003//GDP binding;GO:0019901//protein kinase binding;GO:0031489//myosin V binding	K07901//Endocytosis;AMPK signaling pathway;Pancreatic secretion
100302064	112.168	117.201	93.5457	137.167	114.574	117.334	117.877	112.668	122.662	RAB10;RAB10%2C member RAS oncogene family	GO:0071782//endoplasmic reticulum tubular network;GO:0030670//phagocytic vesicle membrane;GO:0072372//primary cilium;GO:0032593//insulin-responsive compartment;GO:0005886//plasma membrane;GO:0005802//trans-Golgi network;GO:0005925//focal adhesion;GO:0070062//extracellular vesicular exosome;GO:0000145//exocyst;GO:0048471//perinuclear region of cytoplasm;GO:0055038//recycling endosome membrane;GO:0…	GO:0019882//antigen processing and presentation;GO:0097051//establishment of protein localization to endoplasmic reticulum membrane;GO:0061467//basolateral protein localization;GO:0017157//regulation of exocytosis;GO:0006913//nucleocytoplasmic transport;GO:0045200//establishment of neuroblast polarity;GO:0071786//endoplasmic reticulum tubular network organization;GO:0032482//Rab protein signal tr…	GO:0031489//myosin V binding;GO:0019003//GDP binding;GO:0005525//GTP binding;GO:0003924//GTPase activity	K07903//Endocytosis;AMPK signaling pathway
100302065	329.917	378.025	338.574	325.21	341.718	344.113	358.22	380.31	391.676	RAB1A;RAB1A%2C member RAS oncogene family	GO:0043025//neuronal cell body;GO:0042470//melanosome;GO:0000139//Golgi membrane;GO:0005829//cytosol;GO:0005769//early endosome;GO:0005789//endoplasmic reticulum membrane;GO:0070062//extracellular vesicular exosome	GO:0032482//Rab protein signal transduction;GO:0072606//interleukin-8 secretion;GO:0034446//substrate adhesion-dependent cell spreading;GO:0090110//cargo loading into COPII-coated vesicle;GO:0006897//endocytosis;GO:0006913//nucleocytoplasmic transport;GO:0016477//cell migration;GO:0000088//mitotic prophase;GO:0007030//Golgi organization;GO:0006886//intracellular protein transport;GO:0030252//grow…	GO:0005525//GTP binding;GO:0003924//GTPase activity;GO:0005515//protein binding	K07874//Legionellosis
100302066	12.4237	9.6061	9.4472	11.8329	13.5842	12.1631	12.316	11.0518	13.0787	RAB4A;RAB4A%2C member RAS oncogene family	GO:0070062//extracellular vesicular exosome;GO:0055037//recycling endosome;GO:0005829//cytosol;GO:0005886//plasma membrane;GO:0032593//insulin-responsive compartment;GO:0048471//perinuclear region of cytoplasm	GO:0032482//Rab protein signal transduction;GO:0006913//nucleocytoplasmic transport;GO:0030100//regulation of endocytosis;GO:0061024//membrane organization;GO:0006886//intracellular protein transport;GO:0019882//antigen processing and presentation;GO:0032781//positive regulation of ATPase activity	GO:0019003//GDP binding;GO:0003924//GTPase activity;GO:0019905//syntaxin binding;GO:0035255//ionotropic glutamate receptor binding;GO:0001671//ATPase activator activity;GO:0005525//GTP binding;GO:0051117//ATPase binding;GO:0008565//protein transporter activity	K07879//Endocytosis
100302067	123.528	119.779	119.254	120.19	134.344	106.142	121.131	112.341	116.895	RRAGA;Ras-related GTP binding A	GO:1990131//Gtr1-Gtr2 GTPase complex;GO:0005634//nucleus;GO:0005765//lysosomal membrane;GO:1990130//Iml1 complex;GO:0034448//EGO complex;GO:0005794//Golgi apparatus;GO:0005829//cytosol	GO:0019048//modulation by virus of host morphology or physiology;GO:0034198//cellular response to amino acid starvation;GO:0071230//cellular response to amino acid stimulus;GO:0010507//negative regulation of autophagy;GO:0006915//apoptotic process;GO:0008286//insulin receptor signaling pathway;GO:0016236//macroautophagy;GO:0034613//cellular protein localization;GO:0045919//positive regulation of …	GO:0051219//phosphoprotein binding;GO:0031625//ubiquitin protein ligase binding;GO:0003924//GTPase activity;GO:0005525//GTP binding;GO:0046982//protein heterodimerization activity;GO:0042803//protein homodimerization activity	K16185//mTOR signaling pathway
100302068	164.444	161.977	177.366	182.61	164.305	166.833	182.993	165.637	180.083	GDI2;GDP dissociation inhibitor 2	GO:0016020//membrane;GO:0070062//extracellular vesicular exosome;GO:0005794//Golgi apparatus;GO:0005925//focal adhesion;GO:0043209//myelin sheath	GO:0007264//small GTPase mediated signal transduction;GO:0043547//positive regulation of GTPase activity;GO:0015031//protein transport	GO:0005093//Rab GDP-dissociation inhibitor activity;GO:0044822//poly(A) RNA binding;GO:0005096//GTPase activator activity	-
100302069	92.3017	73.7199	83.4109	98.6716	97.0249	99.7212	97.7505	86.3896	98.0162	RHEB;Ras homolog enriched in brain	GO:0043025//neuronal cell body;GO:0070062//extracellular vesicular exosome;GO:0005681//spliceosomal complex;GO:0030425//dendrite;GO:0005789//endoplasmic reticulum membrane;GO:0005765//lysosomal membrane;GO:0000139//Golgi membrane;GO:0005829//cytosol	GO:2000074//regulation of type B pancreatic cell development;GO:0048168//regulation of neuronal synaptic plasticity;GO:0007050//cell cycle arrest;GO:0006367//transcription initiation from RNA polymerase II promoter;GO:0008286//insulin receptor signaling pathway;GO:0016236//macroautophagy;GO:0015031//protein transport;GO:0032008//positive regulation of TOR signaling;GO:0048714//positive regulation…	GO:0005525//GTP binding;GO:0019003//GDP binding;GO:0003924//GTPase activity;GO:0019901//protein kinase binding;GO:0046872//metal ion binding	K07208//Insulin signaling pathway;PI3K-Akt signaling pathway;Choline metabolism in cancer;AMPK signaling pathway;Phospholipase D signaling pathway;mTOR signaling pathway;Thyroid hormone signaling pathway
100302070	26.6866	22.6138	26.8746	33.0585	34.3148	26.168	24.1403	24.5513	25.6981	RRAGC;Ras-related GTP binding C	GO:0005764//lysosome;GO:0005654//nucleoplasm;GO:1990131//Gtr1-Gtr2 GTPase complex;GO:0005829//cytosol;GO:0034448//EGO complex	GO:0016049//cell growth;GO:0008286//insulin receptor signaling pathway;GO:0016236//macroautophagy;GO:0034613//cellular protein localization;GO:0007050//cell cycle arrest;GO:0006367//transcription initiation from RNA polymerase II promoter;GO:0008380//RNA splicing;GO:0034198//cellular response to amino acid starvation;GO:0007264//small GTPase mediated signal transduction;GO:0071230//cellular respo…	GO:0005525//GTP binding;GO:0000287//magnesium ion binding;GO:0019003//GDP binding;GO:0046982//protein heterodimerization activity;GO:0003924//GTPase activity	K16186//mTOR signaling pathway
100302071	25.7572	31.9365	26.893	23.2454	23.1503	22.7637	30.7419	27.2086	33.3044	RABGGTB;Rab geranylgeranyltransferase%2C beta subunit	GO:0005968//Rab-protein geranylgeranyltransferase complex	GO:0008152//metabolic process;GO:0018344//protein geranylgeranylation	GO:0003824//catalytic activity;GO:0017137//Rab GTPase binding;GO:0004663//Rab geranylgeranyltransferase activity;GO:0008270//zinc ion binding	-
100302072	402.827	328.862	413.164	275.14	350.244	360.383	364.589	350.627	364.632	RABAC1;Rab acceptor 1 (prenylated)	GO:0005886//plasma membrane;GO:0008021//synaptic vesicle;GO:0030054//cell junction;GO:0016021//integral component of membrane;GO:0005794//Golgi apparatus	-	GO:0042802//identical protein binding	-
100302073	6.3679	5.9152	7.1711	6.0898	7.0441	6.6487	6.3552	5.6565	6.9487	RAB9A;RAB9A%2C member RAS oncogene family	GO:0005764//lysosome;GO:0005774//vacuolar membrane;GO:0005789//endoplasmic reticulum membrane;GO:0000139//Golgi membrane;GO:0030670//phagocytic vesicle membrane;GO:0005886//plasma membrane;GO:0005770//late endosome;GO:0070062//extracellular vesicular exosome	GO:0045921//positive regulation of exocytosis;GO:0006886//intracellular protein transport;GO:0042147//retrograde transport, endosome to Golgi;GO:0090385//phagosome-lysosome fusion;GO:0032880//regulation of protein localization;GO:0008152//metabolic process;GO:0052405//negative regulation by host of symbiont molecular function;GO:0032482//Rab protein signal transduction	GO:0003924//GTPase activity;GO:0005525//GTP binding;GO:0019003//GDP binding;GO:0005515//protein binding	K07899//Measles
100302074	108.286	102.213	134.754	89.6264	93.2809	101.035	105.613	102.316	97.9731	GDI1;GDP dissociation inhibitor 1	GO:0005829//cytosol;GO:0043209//myelin sheath;GO:0005794//Golgi apparatus;GO:0043005//neuron projection;GO:0043234//protein complex;GO:0030496//midbody	GO:0043547//positive regulation of GTPase activity;GO:0050771//negative regulation of axonogenesis;GO:0090315//negative regulation of protein targeting to membrane;GO:0051592//response to calcium ion;GO:0032482//Rab protein signal transduction	GO:0005096//GTPase activator activity;GO:0005093//Rab GDP-dissociation inhibitor activity;GO:0017137//Rab GTPase binding	-
100302075	3.2778	2.8513	3.3234	1.3802	2.5088	2.2515	1.6664	2.9424	2.8001	RASD1;RAS%2C dexamethasone-induced 1	GO:0016020//membrane;GO:0016529//sarcoplasmic reticulum	GO:0007264//small GTPase mediated signal transduction	GO:0005525//GTP binding	K07843//Circadian entrainment
100302076	33.3483	24.6401	57.367	36.3155	41.2686	39.7763	34.205	28.6669	23.7638	RILPL2;Rab interacting lysosomal protein-like 2	GO:0005813//centrosome;GO:0070062//extracellular vesicular exosome;GO:0005829//cytosol;GO:0072372//primary cilium	GO:0003382//epithelial cell morphogenesis;GO:1903445//protein transport from ciliary membrane to plasma membrane	GO:0042802//identical protein binding	K13883//Phagosome;Salmonella infection
100302077	60.1429	60.9465	42.8047	61.1536	49.7225	58.4994	60.4155	56.291	54.8306	RAB21;RAB21%2C member RAS oncogene family	GO:0070062//extracellular vesicular exosome;GO:0043005//neuron projection;GO:0030659//cytoplasmic vesicle membrane;GO:0005925//focal adhesion;GO:0005802//trans-Golgi network;GO:0009898//cytoplasmic side of plasma membrane;GO:0005789//endoplasmic reticulum membrane;GO:0098559//cytoplasmic side of early endosome membrane;GO:0032580//Golgi cisterna membrane	GO:2000643//positive regulation of early endosome to late endosome transport;GO:0008152//metabolic process;GO:0006886//intracellular protein transport;GO:0050775//positive regulation of dendrite morphogenesis;GO:0017157//regulation of exocytosis;GO:0048260//positive regulation of receptor-mediated endocytosis;GO:0032482//Rab protein signal transduction	GO:0003924//GTPase activity;GO:0005525//GTP binding;GO:0019003//GDP binding	-
100302078	153.54	148.273	159.643	172.628	141.768	151.556	159.8	144.197	155.032	RHOA;ras homolog family member A	GO:0030027//lamellipodium;GO:0043296//apical junction complex;GO:0005634//nucleus;GO:0005925//focal adhesion;GO:0005739//mitochondrion;GO:0030496//midbody;GO:0005768//endosome;GO:0070062//extracellular vesicular exosome;GO:0032587//ruffle membrane;GO:0072687//meiotic spindle;GO:0032154//cleavage furrow;GO:0005829//cytosol;GO:0005789//endoplasmic reticulum membrane;GO:0030424//axon;GO:0005938//cel…	GO:0033688//regulation of osteoblast proliferation;GO:0006357//regulation of transcription from RNA polymerase II promoter;GO:0030521//androgen receptor signaling pathway;GO:0009749//response to glucose;GO:0043525//positive regulation of neuron apoptotic process;GO:0051496//positive regulation of stress fiber assembly;GO:0051384//response to glucocorticoid;GO:0051653//spindle localization;GO:0043…	GO:0051022//Rho GDP-dissociation inhibitor binding;GO:0019904//protein domain specific binding;GO:0017022//myosin binding;GO:0005525//GTP binding;GO:0019003//GDP binding;GO:0003924//GTPase activity	K04513//Neurotrophin signaling pathway;Pathways in cancer;T cell receptor signaling pathway;Adherens junction;MAPK signaling pathway - yeast;Regulation of actin cytoskeleton;Oxytocin signaling pathway;Pathogenic Escherichia coli infection;Chemokine signaling pathway;Tight junction;Sphingolipid signaling pathway;Pertussis;Wnt signaling pathway;Focal adhesion;Endocytosis;Platelet activation;Axon gu…
100302079	128.715	138.668	139.2	132.438	102.826	132.977	168.143	122.34	151.002	RAN;RAN%2C member RAS oncogene family	GO:0005814//centriole;GO:0001673//male germ cell nucleus;GO:0005730//nucleolus;GO:0005829//cytosol;GO:0036126//sperm flagellum;GO:0042565//RNA nuclear export complex;GO:0016020//membrane;GO:0000785//chromatin;GO:0070062//extracellular vesicular exosome;GO:0005643//nuclear pore;GO:0055037//recycling endosome;GO:0005654//nucleoplasm;GO:0042470//melanosome;GO:0002177//manchette;GO:0090543//Flemming …	GO:0045893//positive regulation of transcription, DNA-templated;GO:0030521//androgen receptor signaling pathway;GO:0007286//spermatid development;GO:0044281//small molecule metabolic process;GO:0034629//cellular protein complex localization;GO:0000055//ribosomal large subunit export from nucleus;GO:0006259//DNA metabolic process;GO:1902570//protein localization to nucleolus;GO:0030036//actin cyto…	GO:0019003//GDP binding;GO:0050681//androgen receptor binding;GO:0045505//dynein intermediate chain binding;GO:0003924//GTPase activity;GO:0032403//protein complex binding;GO:0003682//chromatin binding;GO:0044822//poly(A) RNA binding;GO:0003713//transcription coactivator activity;GO:0070883//pre-miRNA binding;GO:0005525//GTP binding;GO:0019904//protein domain specific binding	K07936//RNA transport;Epstein-Barr virus infection;HTLV-I infection;Ribosome biogenesis in eukaryotes
100302080	19.8098	15.7762	21.1557	16.9754	19.2016	17.7924	18.5779	18.7168	19.9709	RASSF1;Ras association (RalGDS/AF-6) domain family member 1	GO:0005634//nucleus;GO:0005886//plasma membrane;GO:0005737//cytoplasm;GO:0015630//microtubule cytoskeleton	GO:0071157//negative regulation of cell cycle arrest;GO:0007265//Ras protein signal transduction;GO:0031398//positive regulation of protein ubiquitination;GO:0006974//cellular response to DNA damage stimulus;GO:0050821//protein stabilization	GO:0047485//protein N-terminus binding;GO:0042802//identical protein binding;GO:0046872//metal ion binding	K09850//MicroRNAs in cancer;Pathways in cancer;Non-small cell lung cancer;Ras signaling pathway;Bladder cancer;Hippo signaling pathway
100302082	23.0392	17.5358	21.8992	15.9163	20.6647	22.7151	17.3492	21.1704	18.3954	MAP2K7;mitogen-activated protein kinase kinase 7	GO:0005634//nucleus;GO:0005829//cytosol	GO:0007257//activation of JUN kinase activity;GO:0072709//cellular response to sorbitol;GO:0034162//toll-like receptor 9 signaling pathway;GO:0009408//response to heat;GO:0034612//response to tumor necrosis factor;GO:0035666//TRIF-dependent toll-like receptor signaling pathway;GO:0006970//response to osmotic stress;GO:0038095//Fc-epsilon receptor signaling pathway;GO:0034138//toll-like receptor 3…	GO:0008022//protein C-terminus binding;GO:0000287//magnesium ion binding;GO:0008545//JUN kinase kinase activity;GO:0004674//protein serine/threonine kinase activity;GO:0004713//protein tyrosine kinase activity;GO:0005524//ATP binding;GO:0019903//protein phosphatase binding;GO:0031435//mitogen-activated protein kinase kinase kinase binding	K04431//Influenza A;Epstein-Barr virus infection;Fc epsilon RI signaling pathway;MAPK signaling pathway;Protein processing in endoplasmic reticulum;Osteoclast differentiation;TNF signaling pathway;GnRH signaling pathway;ErbB signaling pathway;Toll-like receptor signaling pathway;Neurotrophin signaling pathway;T cell receptor signaling pathway
100302083	101.493	100.8	112.931	131.937	152.377	104.93	83.4789	161.573	92.7221	CDKN1A;cyclin-dependent kinase inhibitor 1A (p21%2C Cip1)	GO:0005829//cytosol;GO:0070557//PCNA-p21 complex;GO:0005654//nucleoplasm;GO:0000307//cyclin-dependent protein kinase holoenzyme complex	GO:0045736//negative regulation of cyclin-dependent protein serine/threonine kinase activity;GO:2000278//regulation of DNA biosynthetic process;GO:0071493//cellular response to UV-B;GO:0031668//cellular response to extracellular stimulus;GO:0042771//intrinsic apoptotic signaling pathway in response to DNA damage by p53 class mediator;GO:0000086//G2/M transition of mitotic cell cycle;GO:0030308//n…	GO:0019912//cyclin-dependent protein kinase activating kinase activity;GO:0030332//cyclin binding;GO:0031625//ubiquitin protein ligase binding;GO:0004861//cyclin-dependent protein serine/threonine kinase inhibitor activity	K06625//Pathways in cancer;Cell cycle;Proteoglycans in cancer;Viral carcinogenesis;ErbB signaling pathway;Oxytocin signaling pathway;Hepatitis C;HIF-1 signaling pathway;p53 signaling pathway;Hepatitis B;PI3K-Akt signaling pathway;MicroRNAs in cancer;Chronic myeloid leukemia;Bladder cancer;Jak-STAT signaling pathway;FoxO signaling pathway;Glioma;HTLV-I infection;Transcriptional misregulation in ca…
100302084	31.8758	33.0644	33.0007	37.168	33.4615	32.0814	32.4761	31.8721	33.375	RAB5A;RAB5A%2C member RAS oncogene family	GO:0043195//terminal bouton;GO:0030136//clathrin-coated vesicle;GO:0008021//synaptic vesicle;GO:0045121//membrane raft;GO:0070062//extracellular vesicular exosome;GO:0055037//recycling endosome;GO:0045335//phagocytic vesicle;GO:0042589//zymogen granule membrane;GO:0098559//cytoplasmic side of early endosome membrane;GO:0043025//neuronal cell body;GO:0005886//plasma membrane;GO:0042470//melanosome…	GO:0014911//positive regulation of smooth muscle cell migration;GO:2000286//receptor internalization involved in canonical Wnt signaling pathway;GO:0006886//intracellular protein transport;GO:0007596//blood coagulation;GO:0045921//positive regulation of exocytosis;GO:0007032//endosome organization;GO:0045022//early endosome to late endosome transport;GO:0048169//regulation of long-term neuronal s…	GO:0005515//protein binding;GO:0051021//GDP-dissociation inhibitor binding;GO:0005525//GTP binding;GO:0019003//GDP binding;GO:0003924//GTPase activity	K07887//Ras signaling pathway;Vasopressin-regulated water reabsorption;Amoebiasis;Tuberculosis;Amyotrophic lateral sclerosis (ALS);Phagosome;Endocytosis
100302085	32.8071	30.2948	50.9956	21.7558	42.7758	33.37	43.5021	33.6066	35.2463	AK1;adenylate kinase 1	GO:0001520//outer dense fiber;GO:0070062//extracellular vesicular exosome;GO:0036126//sperm flagellum;GO:0005886//plasma membrane	GO:0007050//cell cycle arrest;GO:0009142//nucleoside triphosphate biosynthetic process;GO:0006165//nucleoside diphosphate phosphorylation;GO:0006172//ADP biosynthetic process;GO:0046033//AMP metabolic process;GO:0046034//ATP metabolic process	GO:0004550//nucleoside diphosphate kinase activity;GO:0004017//adenylate kinase activity;GO:0005524//ATP binding	K00939//Biosynthesis of antibiotics;Metabolic pathways;Purine metabolism;Biosynthesis of secondary metabolites
100302086	45.774	58.5303	59.6976	55.3739	52.3419	51.8243	54.7821	56.4622	53.3155	FNTA;farnesyltransferase%2C CAAX box%2C alpha	GO:0005953//CAAX-protein geranylgeranyltransferase complex;GO:0005875//microtubule associated complex;GO:0005965//protein farnesyltransferase complex	GO:0090044//positive regulation of tubulin deacetylation;GO:0090045//positive regulation of deacetylase activity;GO:0010469//regulation of receptor activity;GO:0018343//protein farnesylation;GO:0018344//protein geranylgeranylation;GO:0045213//neurotransmitter receptor metabolic process	GO:0030548//acetylcholine receptor regulator activity;GO:0004660//protein farnesyltransferase activity;GO:0030971//receptor tyrosine kinase binding;GO:0004662//CAAX-protein geranylgeranyltransferase activity;GO:0008017//microtubule binding;GO:0004663//Rab geranylgeranyltransferase activity;GO:0043014//alpha-tubulin binding	K05955//Biosynthesis of antibiotics;Terpenoid backbone biosynthesis
100302087	15.3674	12.6656	14.6124	14.8613	13.8446	15.0032	16.0014	13.8196	14.0377	STRADA;STE20-related kinase adaptor alpha	GO:0005737//cytoplasm;GO:0005654//nucleoplasm	GO:0007346//regulation of mitotic cell cycle;GO:0016477//cell migration;GO:0071902//positive regulation of protein serine/threonine kinase activity;GO:0043408//regulation of MAPK cascade;GO:0031098//stress-activated protein kinase signaling cascade;GO:0007266//Rho protein signal transduction;GO:0006611//protein export from nucleus;GO:0030036//actin cytoskeleton organization;GO:0032147//activation…	GO:0019900//kinase binding;GO:0005524//ATP binding;GO:0048365//Rac GTPase binding;GO:0043539//protein serine/threonine kinase activator activity;GO:0004674//protein serine/threonine kinase activity	K08271//AMPK signaling pathway;mTOR signaling pathway
100302096	86.113	94.8007	73.1055	115.019	86.2409	85.1862	96.6605	93.6296	97.4903	UBQLN1;ubiquilin 1	GO:0005776//autophagic vacuole;GO:0043234//protein complex;GO:0016235//aggresome;GO:0048471//perinuclear region of cytoplasm;GO:0005886//plasma membrane;GO:0005654//nucleoplasm;GO:0005783//endoplasmic reticulum	GO:0035973//aggrephagy;GO:0031398//positive regulation of protein ubiquitination;GO:1901097//negative regulation of autophagic vacuole maturation;GO:1903071//positive regulation of ER-associated ubiquitin-dependent protein catabolic process;GO:2000785//regulation of autophagic vacuole assembly;GO:1902175//regulation of oxidative stress-induced intrinsic apoptotic signaling pathway;GO:1901340//neg…	GO:0019900//kinase binding;GO:0031593//polyubiquitin binding;GO:0042802//identical protein binding	K04523//Protein processing in endoplasmic reticulum
100302097	63.6921	63.5871	71.0251	68.9956	70.672	63.8211	75.6491	61.8155	63.6814	DARS;aspartyl-tRNA synthetase	GO:0005737//cytoplasm;GO:0016020//membrane;GO:0070062//extracellular vesicular exosome	GO:0006422//aspartyl-tRNA aminoacylation	GO:0044822//poly(A) RNA binding;GO:0004815//aspartate-tRNA ligase activity;GO:0005524//ATP binding	K01876//Aminoacyl-tRNA biosynthesis
100302099	0	0	0	0	0	0	0	0	0.0361	CD93;CD93 molecule	GO:0005886//plasma membrane;GO:0009986//cell surface;GO:0016023//cytoplasmic membrane-bounded vesicle	GO:0002230//positive regulation of defense response to virus by host;GO:0016337//single organismal cell-cell adhesion	GO:0005509//calcium ion binding;GO:0001849//complement component C1q binding	-
100302100	55.5605	44.1824	51.1029	57.0359	55.5504	57.1317	59.8998	48.665	58.6196	RPA1;replication protein A1%2C 70kDa	GO:0001673//male germ cell nucleus;GO:0005662//DNA replication factor A complex;GO:0016605//PML body;GO:0000800//lateral element	GO:0008284//positive regulation of cell proliferation;GO:0001701//in utero embryonic development;GO:0007126//meiotic nuclear division;GO:0006284//base-excision repair;GO:0006260//DNA replication;GO:0048873//homeostasis of number of cells within a tissue;GO:0006289//nucleotide-excision repair;GO:0000724//double-strand break repair via homologous recombination;GO:0030097//hemopoiesis;GO:0006298//mi…	GO:0003682//chromatin binding;GO:0003697//single-stranded DNA binding;GO:0003684//damaged DNA binding	K07466//Nucleotide excision repair;Homologous recombination;Fanconi anemia pathway;DNA replication;Mismatch repair
100302101	79.7068	64.416	63.46	80.3829	79.4865	83.3076	68.163	72.9988	66.9578	CPNE1;copine I	GO:0005654//nucleoplasm	-	GO:0044822//poly(A) RNA binding;GO:0000166//nucleotide binding	K06760//Cell adhesion molecules (CAMs);K06491//Prion diseases;Cell adhesion molecules (CAMs);K04362//Pathways in cancer;Central carbon metabolism in cancer;Adherens junction;Proteoglycans in cancer;Regulation of actin cytoskeleton;Rap1 signaling pathway;Signaling pathways regulating pluripotency of stem cells;Ras signaling pathway;Prostate cancer;Melanoma;MAPK signaling pathway;PI3K-Akt signaling…
100302102	100.65	90.2822	98.4924	97.9703	89.039	94.3056	103.301	90.2565	99.7446	FH;fumarate hydratase	GO:0005829//cytosol;GO:0005739//mitochondrion;GO:0070062//extracellular vesicular exosome;GO:0045239//tricarboxylic acid cycle enzyme complex	GO:0006108//malate metabolic process;GO:0048873//homeostasis of number of cells within a tissue;GO:0051262//protein tetramerization;GO:0006106//fumarate metabolic process;GO:0006099//tricarboxylic acid cycle	GO:0004333//fumarate hydratase activity	K01679//Carbon metabolism;Pyruvate metabolism;Pathways in cancer;Citrate cycle (TCA cycle);Biosynthesis of antibiotics;Microbial metabolism in diverse environments;Biosynthesis of secondary metabolites;Carbon fixation pathways in prokaryotes;Metabolic pathways;Renal cell carcinoma
100302103	1.0982	0.7331	0.3798	1.559	1.2095	1.6071	0.8141	0.3987	0.9054	LYN;LYN proto-oncogene%2C Src family tyrosine kinase	GO:0070062//extracellular vesicular exosome;GO:0005794//Golgi apparatus;GO:0005886//plasma membrane;GO:0005634//nucleus;GO:0031234//extrinsic component of cytoplasmic side of plasma membrane;GO:0045121//membrane raft;GO:0048471//perinuclear region of cytoplasm	GO:0050727//regulation of inflammatory response;GO:0070373//negative regulation of ERK1 and ERK2 cascade;GO:0031663//lipopolysaccharide-mediated signaling pathway;GO:0050707//regulation of cytokine secretion;GO:0045646//regulation of erythrocyte differentiation;GO:0034136//negative regulation of toll-like receptor 2 signaling pathway;GO:0071375//cellular response to peptide hormone stimulus;GO:00…	GO:0004715//non-membrane spanning protein tyrosine kinase activity;GO:0017124//SH3 domain binding;GO:0019899//enzyme binding;GO:0005102//receptor binding;GO:0032403//protein complex binding;GO:0044325//ion channel binding;GO:0005524//ATP binding;GO:0005096//GTPase activator activity	K05854//Fc gamma R-mediated phagocytosis;Epstein-Barr virus infection;Fc epsilon RI signaling pathway;NF-kappa B signaling pathway;B cell receptor signaling pathway;Platelet activation;Chemokine signaling pathway;Epithelial cell signaling in Helicobacter pylori infection;Viral carcinogenesis;Long-term depression
100302302	218.843	188.193	234.924	214.27	220.322	210.55	225.072	193.281	207.828	ARF1;ADP-ribosylation factor 1	GO:0070062//extracellular vesicular exosome;GO:0005770//late endosome;GO:0043005//neuron projection;GO:0005925//focal adhesion;GO:0031252//cell leading edge;GO:0005802//trans-Golgi network;GO:0014069//postsynaptic density;GO:0045211//postsynaptic membrane;GO:0000139//Golgi membrane;GO:0005829//cytosol;GO:0030017//sarcomere;GO:0042583//chromaffin granule;GO:0005778//peroxisomal membrane;GO:0048471…	GO:0007264//small GTPase mediated signal transduction;GO:0006886//intracellular protein transport;GO:1902824//positive regulation of late endosome to lysosome transport;GO:0045956//positive regulation of calcium ion-dependent exocytosis;GO:0006878//cellular copper ion homeostasis;GO:0048205//COPI coating of Golgi vesicle;GO:0055108//Golgi to transport vesicle transport;GO:1902307//positive regula…	GO:0003924//GTPase activity;GO:0042803//protein homodimerization activity;GO:0005057//receptor signaling protein activity;GO:0005525//GTP binding;GO:0000287//magnesium ion binding;GO:0019003//GDP binding;GO:0044822//poly(A) RNA binding	K07937//Legionellosis;Vibrio cholerae infection;Phospholipase D signaling pathway;Endocytosis
100302303	167.223	166.379	191.783	138.707	129.495	157.544	163.482	146.609	159.412	ARF3;ADP-ribosylation factor 3	GO:0031252//cell leading edge;GO:0005925//focal adhesion;GO:0070062//extracellular vesicular exosome;GO:0030017//sarcomere;GO:0048471//perinuclear region of cytoplasm;GO:0005829//cytosol;GO:0000139//Golgi membrane;GO:0005789//endoplasmic reticulum membrane	GO:0061077//chaperone-mediated protein folding;GO:0016192//vesicle-mediated transport;GO:0007264//small GTPase mediated signal transduction;GO:0006886//intracellular protein transport;GO:0000413//protein peptidyl-prolyl isomerization;GO:0044281//small molecule metabolic process;GO:0006661//phosphatidylinositol biosynthetic process;GO:0006878//cellular copper ion homeostasis	GO:0005528//FK506 binding;GO:0005525//GTP binding;GO:0003924//GTPase activity;GO:0003755//peptidyl-prolyl cis-trans isomerase activity;GO:0044822//poly(A) RNA binding	K07938//Endocytosis
100302304	341.065	321.871	346.299	413.119	307.935	352.82	374.958	338.307	373.737	ARF4;ADP-ribosylation factor 4	GO:0070062//extracellular vesicular exosome;GO:0005829//cytosol;GO:0005794//Golgi apparatus;GO:0043197//dendritic spine;GO:0032587//ruffle membrane	GO:0045176//apical protein localization;GO:0015031//protein transport;GO:0016477//cell migration;GO:0045944//positive regulation of transcription from RNA polymerase II promoter;GO:0045197//establishment or maintenance of epithelial cell apical/basal polarity;GO:0061512//protein localization to cilium;GO:0007264//small GTPase mediated signal transduction;GO:0043066//negative regulation of apoptot…	GO:0005154//epidermal growth factor receptor binding;GO:0005525//GTP binding	-
100302305	36.9739	43.898	67.184	30.557	43.5629	38.4551	39.2427	39.6303	35.3239	ARF5;ADP-ribosylation factor 5	GO:0005829//cytosol;GO:0005794//Golgi apparatus;GO:0070062//extracellular vesicular exosome;GO:0043197//dendritic spine;GO:0048471//perinuclear region of cytoplasm;GO:0032587//ruffle membrane	GO:0045176//apical protein localization;GO:0015031//protein transport;GO:0016477//cell migration;GO:0045197//establishment or maintenance of epithelial cell apical/basal polarity;GO:0045944//positive regulation of transcription from RNA polymerase II promoter;GO:0061512//protein localization to cilium;GO:0007264//small GTPase mediated signal transduction;GO:0043066//negative regulation of apoptot…	GO:0005525//GTP binding;GO:0003924//GTPase activity;GO:0005154//epidermal growth factor receptor binding	K07940//Endocytosis
100302306	67.8757	73.4323	48.8551	58.3216	68.6918	66.4535	66.7017	56.6429	64.0355	ARF6;ADP-ribosylation factor 6	GO:0030139//endocytic vesicle;GO:0032154//cleavage furrow;GO:0031527//filopodium membrane;GO:0005794//Golgi apparatus;GO:0005829//cytosol;GO:0001726//ruffle;GO:0005938//cell cortex;GO:0042584//chromaffin granule membrane;GO:0055038//recycling endosome membrane;GO:0005925//focal adhesion;GO:0000159//protein phosphatase type 2A complex;GO:0043209//myelin sheath;GO:0005769//early endosome;GO:0030496…	GO:0001889//liver development;GO:0006886//intracellular protein transport;GO:0048261//negative regulation of receptor-mediated endocytosis;GO:0006928//cellular component movement;GO:0036010//protein localization to endosome;GO:0055113//epiboly involved in gastrulation with mouth forming second;GO:0034047//regulation of protein phosphatase type 2A activity;GO:0034143//regulation of toll-like recep…	GO:0003924//GTPase activity;GO:0031996//thioesterase binding;GO:0005525//GTP binding;GO:0008601//protein phosphatase type 2A regulator activity;GO:0031681//G-protein beta-subunit binding;GO:0047485//protein N-terminus binding	K07941//Phospholipase D signaling pathway;Ras signaling pathway;Endocytosis;Fc gamma R-mediated phagocytosis
100302307	29.7529	29.3873	32.9194	28.4425	26.7978	27.6144	31.7813	26.8943	32.7566	ARFIP2;ADP-ribosylation factor interacting protein 2	GO:0005886//plasma membrane;GO:0005938//cell cortex;GO:0032588//trans-Golgi network membrane;GO:0001726//ruffle	GO:0034315//regulation of Arp2/3 complex-mediated actin nucleation;GO:0031529//ruffle organization;GO:0030032//lamellipodium assembly;GO:0007264//small GTPase mediated signal transduction;GO:0006928//cellular component movement	GO:0048365//Rac GTPase binding;GO:0005525//GTP binding;GO:0030742//GTP-dependent protein binding;GO:0070273//phosphatidylinositol-4-phosphate binding;GO:0019904//protein domain specific binding	K11406//Alcoholism;Viral carcinogenesis;Epstein-Barr virus infection
100302308	34.2554	32.4337	44.8003	23.1078	36.6828	30.2225	32.0032	29.4782	30.2266	ARFRP1;ADP-ribosylation factor related protein 1	GO:0005802//trans-Golgi network;GO:0016020//membrane	GO:0042147//retrograde transport, endosome to Golgi;GO:0034067//protein localization to Golgi apparatus;GO:0043001//Golgi to plasma membrane protein transport;GO:0007264//small GTPase mediated signal transduction;GO:0007369//gastrulation	GO:0003924//GTPase activity;GO:0005525//GTP binding;GO:0005515//protein binding	-
100302309	39.7697	40.1371	39.1987	34.961	33.9105	37.5357	42.5567	38.6304	40.2722	ARL2BP;ADP-ribosylation factor-like 2 binding protein	GO:0005929//cilium;GO:0005819//spindle;GO:0005829//cytosol;GO:0005759//mitochondrial matrix;GO:0005813//centrosome;GO:0005634//nucleus;GO:0005758//mitochondrial intermembrane space;GO:0030496//midbody	GO:0044281//small molecule metabolic process;GO:0042517//positive regulation of tyrosine phosphorylation of Stat3 protein;GO:0050796//regulation of insulin secretion;GO:0051457//maintenance of protein location in nucleus;GO:0050790//regulation of catalytic activity;GO:0006112//energy reserve metabolic process	GO:0030695//GTPase regulator activity;GO:0005515//protein binding;GO:0003713//transcription coactivator activity	-
100302310	57.9896	53.4211	66.1269	41.9434	53.4233	51.676	57.6986	48.5676	51.9095	ARL2;ADP-ribosylation factor-like 2	GO:0005829//cytosol;GO:0016328//lateral plasma membrane;GO:0005813//centrosome;GO:0005759//mitochondrial matrix;GO:0005758//mitochondrial intermembrane space;GO:0070062//extracellular vesicular exosome;GO:0005634//nucleus;GO:0072372//primary cilium	GO:0031116//positive regulation of microtubule polymerization;GO:0034260//negative regulation of GTPase activity;GO:0050796//regulation of insulin secretion;GO:0051457//maintenance of protein location in nucleus;GO:0007021//tubulin complex assembly;GO:0010811//positive regulation of cell-substrate adhesion;GO:0034333//adherens junction assembly;GO:0006112//energy reserve metabolic process;GO:0044…	GO:0005515//protein binding;GO:0005095//GTPase inhibitor activity;GO:0003924//GTPase activity;GO:0019003//GDP binding;GO:0005525//GTP binding	-
100302311	89.1371	114.103	111.108	111.669	92.9753	93.2099	124.281	104.948	109.164	ARL3;ADP-ribosylation factor-like 3	GO:0005813//centrosome;GO:0005876//spindle microtubule;GO:0000139//Golgi membrane;GO:0032391//photoreceptor connecting cilium;GO:0070062//extracellular vesicular exosome;GO:0030496//midbody;GO:0005881//cytoplasmic microtubule;GO:0005634//nucleus	GO:0007224//smoothened signaling pathway;GO:0042073//intraciliary transport;GO:0015031//protein transport;GO:0060271//cilium morphogenesis;GO:0007264//small GTPase mediated signal transduction;GO:0006892//post-Golgi vesicle-mediated transport;GO:0042461//photoreceptor cell development;GO:0000910//cytokinesis;GO:0001822//kidney development;GO:0008152//metabolic process	GO:0046872//metal ion binding;GO:0005525//GTP binding;GO:0019003//GDP binding;GO:0008017//microtubule binding;GO:0003924//GTPase activity	-
100302312	19.9054	10.983	25.792	49.0321	51.6397	25.3257	28.6409	42.2261	35.3739	ARL4C;ADP-ribosylation factor-like 4C	GO:0005634//nucleus;GO:0005737//cytoplasm;GO:0030175//filopodium;GO:0005886//plasma membrane	GO:0032456//endocytic recycling;GO:0007264//small GTPase mediated signal transduction;GO:0006886//intracellular protein transport	GO:0005525//GTP binding;GO:0043014//alpha-tubulin binding;GO:0003924//GTPase activity	-
100302313	25.2863	25.3899	6.0928	25.4077	24.3586	23.5469	21.9962	26.6179	28.5346	ARL5A;ADP-ribosylation factor-like 5A	GO:0005622//intracellular	GO:0007264//small GTPase mediated signal transduction	GO:0005525//GTP binding	-
100302314	0.0514	0	0.1432	0.153	0	0.0402	0.0431	0	0	ARL5C;ADP-ribosylation factor-like 5C	GO:0005622//intracellular	GO:0007264//small GTPase mediated signal transduction	GO:0005525//GTP binding	-
100302315	167.508	185.519	179.201	126.522	115.954	135.641	176.45	150.618	169.632	ARL6IP1;ADP-ribosylation factor-like 6 interacting protein 1	GO:0005784//Sec61 translocon complex;GO:0005829//cytosol;GO:0016021//integral component of membrane	GO:0006613//cotranslational protein targeting to membrane	-	-
100302316	6.0874	4.0325	8.7041	3.2534	4.224	5.4902	3.1423	3.749	2.4001	ARL8A;ADP-ribosylation factor-like 8A	GO:0030496//midbody;GO:0070062//extracellular vesicular exosome;GO:0005765//lysosomal membrane;GO:0051233//spindle midzone;GO:0031902//late endosome membrane	GO:0007264//small GTPase mediated signal transduction;GO:0007067//mitotic nuclear division;GO:0006886//intracellular protein transport;GO:0007059//chromosome segregation;GO:0051301//cell division	GO:0048487//beta-tubulin binding;GO:0003924//GTPase activity;GO:0043014//alpha-tubulin binding;GO:0005525//GTP binding	-
100302317	68.8779	69.2891	66.444	73.2478	79.3296	80.2759	76.9918	69.5463	88.1278	ARL8B;ADP-ribosylation factor-like 8B	GO:0030496//midbody;GO:0005765//lysosomal membrane;GO:0070062//extracellular vesicular exosome;GO:0051233//spindle midzone;GO:0031902//late endosome membrane	GO:0007264//small GTPase mediated signal transduction;GO:0007067//mitotic nuclear division;GO:0051301//cell division;GO:0007059//chromosome segregation	GO:0019003//GDP binding;GO:0005525//GTP binding;GO:0043014//alpha-tubulin binding;GO:0048487//beta-tubulin binding;GO:0003924//GTPase activity	-
100302318	92.3758	79.6455	113.733	76.9976	78.9384	89.5182	97.8163	77.5361	79.0823	C1H21orf33;chromosome 1 open reading frame%2C human C21orf33	GO:0005739//mitochondrion	-	-	-
100302330	4.0107	6.1709	6.8884	1.9426	1.6498	1.8809	2.8529	4.4697	1.9461	SPRN;shadow of prion protein homolog (zebrafish)	GO:0031225//anchored component of membrane;GO:0005886//plasma membrane	-	-	-
100302337	10.2874	9.2201	12.0585	9.4833	10.5041	10.6931	11.4753	8.9968	10.4576	COPS7B;COP9 signalosome subunit 7B	GO:0005654//nucleoplasm;GO:0005737//cytoplasm;GO:0008180//COP9 signalosome	GO:0010388//cullin deneddylation	GO:0005515//protein binding	-
100302338	91.5455	82.1245	105.155	73.209	79.9057	88.9342	96.8609	77.1354	92.7949	EIF6;eukaryotic translation initiation factor 6	GO:0070062//extracellular vesicular exosome;GO:0005730//nucleolus;GO:0005638//lamin filament;GO:0005852//eukaryotic translation initiation factor 3 complex;GO:0005654//nucleoplasm	GO:0000054//ribosomal subunit export from nucleus;GO:0042273//ribosomal large subunit biogenesis;GO:0006413//translational initiation;GO:0042256//mature ribosome assembly	GO:0043022//ribosome binding;GO:0043023//ribosomal large subunit binding;GO:0003743//translation initiation factor activity	K03264//Ribosome biogenesis in eukaryotes
100302339	0.7887	0.6037	0.3665	1.0177	1.7075	0.4315	0.6616	0.8209	0.539	EPCAM;epithelial cell adhesion molecule	GO:0009986//cell surface;GO:0016323//basolateral plasma membrane;GO:0016324//apical plasma membrane;GO:0016021//integral component of membrane;GO:0070062//extracellular vesicular exosome;GO:0005923//tight junction;GO:0016328//lateral plasma membrane	GO:0045944//positive regulation of transcription from RNA polymerase II promoter;GO:0048863//stem cell differentiation;GO:0001657//ureteric bud development;GO:2000648//positive regulation of stem cell proliferation;GO:2000048//negative regulation of cell-cell adhesion mediated by cadherin;GO:0023019//signal transduction involved in regulation of gene expression	GO:0032403//protein complex binding	-
100302340	19.6794	17.0648	9.5737	18.9223	19.9711	19.3479	20.6343	27.5724	19.1753	FGF12;fibroblast growth factor 12	GO:0005615//extracellular space;GO:0005634//nucleus	GO:0050905//neuromuscular process;GO:2001258//negative regulation of cation channel activity;GO:0007268//synaptic transmission;GO:2000649//regulation of sodium ion transmembrane transporter activity;GO:0086002//cardiac muscle cell action potential involved in contraction;GO:0008543//fibroblast growth factor receptor signaling pathway;GO:0003254//regulation of membrane depolarization;GO:0008344//a…	GO:0008201//heparin binding;GO:0044325//ion channel binding;GO:0008083//growth factor activity;GO:0005104//fibroblast growth factor receptor binding;GO:0017080//sodium channel regulator activity	K05093//Central carbon metabolism in cancer;Endocytosis;Pathways in cancer;Signaling pathways regulating pluripotency of stem cells;Rap1 signaling pathway;Regulation of actin cytoskeleton;PI3K-Akt signaling pathway;MAPK signaling pathway;Prostate cancer;Ras signaling pathway;K04358//Pathways in cancer;Regulation of actin cytoskeleton;Rap1 signaling pathway;Ras signaling pathway;MAPK signaling pat…
100302341	276.656	282.424	347.536	273.204	258.872	253.098	279.436	268.568	270.188	GNAI2;guanine nucleotide binding protein (G protein)%2C alpha inhibiting activity polypeptide 2	GO:0045121//membrane raft;GO:0005834//heterotrimeric G-protein complex;GO:0005654//nucleoplasm;GO:0005829//cytosol;GO:0030496//midbody;GO:0070062//extracellular vesicular exosome;GO:0005813//centrosome	GO:0051924//regulation of calcium ion transport;GO:0001973//adenosine receptor signaling pathway;GO:0007194//negative regulation of adenylate cyclase activity;GO:0050805//negative regulation of synaptic transmission;GO:0007584//response to nutrient;GO:0007049//cell cycle;GO:0008284//positive regulation of cell proliferation;GO:0051301//cell division;GO:0007193//adenylate cyclase-inhibiting G-prot…	GO:0005525//GTP binding;GO:0031683//G-protein beta/gamma-subunit complex binding;GO:0003924//GTPase activity;GO:0001664//G-protein coupled receptor binding;GO:0004871//signal transducer activity;GO:0046872//metal ion binding	K04630//Chagas disease (American trypanosomiasis);Renin secretion;Gap junction;Morphine addiction;Rap1 signaling pathway;Retrograde endocannabinoid signaling;Regulation of lipolysis in adipocytes;Leukocyte transendothelial migration;Axon guidance;Platelet activation;Progesterone-mediated oocyte maturation;Cholinergic synapse;Gastric acid secretion;Parkinson's disease;cGMP-PKG signaling pathway;Se…
100302342	32.3638	30.4496	35.6086	37.9387	25.6161	33.048	40.3808	31.5406	37.4274	AIMP2;aminoacyl tRNA synthetase complex-interacting multifunctional protein 2	GO:0005634//nucleus;GO:0016020//membrane;GO:0005829//cytosol	GO:0008285//negative regulation of cell proliferation;GO:0006915//apoptotic process;GO:0060510//Type II pneumocyte differentiation;GO:0006412//translation;GO:0031398//positive regulation of protein ubiquitination	-	-
100302343	31.0084	25.2286	49.815	18.7367	17.3636	25.8822	20.7668	18.6317	21.3605	LCAT;lecithin-cholesterol acyltransferase	GO:0070062//extracellular vesicular exosome;GO:0034364//high-density lipoprotein particle	GO:0034435//cholesterol esterification;GO:0034372//very-low-density lipoprotein particle remodeling;GO:0006656//phosphatidylcholine biosynthetic process;GO:0034375//high-density lipoprotein particle remodeling;GO:0008203//cholesterol metabolic process;GO:0090107//regulation of high-density lipoprotein particle assembly;GO:0042158//lipoprotein biosynthetic process;GO:0043691//reverse cholesterol t…	GO:0034186//apolipoprotein A-I binding;GO:0004607//phosphatidylcholine-sterol O-acyltransferase activity	K00650//Glycerophospholipid metabolism
100302346	651.893	586.72	721.562	747.804	690.928	693.779	635.358	691.763	681.48	PDIA3;protein disulfide isomerase family A%2C member 3	GO:0005925//focal adhesion;GO:0043209//myelin sheath;GO:0070062//extracellular vesicular exosome;GO:0005634//nucleus;GO:0005788//endoplasmic reticulum lumen;GO:0042470//melanosome;GO:0009986//cell surface	GO:0045454//cell redox homeostasis;GO:0034976//response to endoplasmic reticulum stress;GO:0006457//protein folding;GO:2001238//positive regulation of extrinsic apoptotic signaling pathway	GO:0044822//poly(A) RNA binding;GO:0003756//protein disulfide isomerase activity	K08056//Protein processing in endoplasmic reticulum;Antigen processing and presentation
100302347	80.5334	60.4848	74.0207	72.8176	88.3178	89.0027	78.4386	76.2906	81.2233	PDIA5;protein disulfide isomerase family A%2C member 5	GO:0005788//endoplasmic reticulum lumen	GO:0045454//cell redox homeostasis;GO:0034976//response to endoplasmic reticulum stress;GO:0006457//protein folding	GO:0003756//protein disulfide isomerase activity	-
100302348	11.9921	11.3046	12.26	11.5501	13.6623	8.6445	13.9339	12.1969	8.2714	PMP22;peripheral myelin protein 22	GO:0005886//plasma membrane;GO:0016021//integral component of membrane	GO:0008219//cell death;GO:0032060//bleb assembly;GO:0007049//cell cycle	-	-
100302349	0.2405	0.4027	0.1118	0.2984	0.5966	0.047	0.1513	0.0481	0.0514	POU5F1;	GO:0044798//nuclear transcription factor complex;GO:0005730//nucleolus;GO:0017053//transcriptional repressor complex;GO:0000790//nuclear chromatin;GO:0005737//cytoplasm	GO:0030718//germ-line stem cell maintenance;GO:0009786//regulation of asymmetric cell division;GO:0001832//blastocyst growth;GO:0045596//negative regulation of cell differentiation;GO:0051898//negative regulation of protein kinase B signaling;GO:0001710//mesodermal cell fate commitment;GO:0048863//stem cell differentiation;GO:0042789//mRNA transcription from RNA polymerase II promoter;GO:0032526/…	GO:0001077//RNA polymerase II core promoter proximal region sequence-specific DNA binding transcription factor activity involved in positive regulation of transcription;GO:0019955//cytokine binding;GO:0046982//protein heterodimerization activity;GO:0001158//enhancer sequence-specific DNA binding;GO:0003714//transcription corepressor activity;GO:0031490//chromatin DNA binding;GO:0000978//RNA polym…	K09367//Signaling pathways regulating pluripotency of stem cells
100302350	7.8371	7.3674	8.2039	8.079	7.1936	6.7707	8.0041	6.4507	7.7285	PPIE;peptidylprolyl isomerase E (cyclophilin E)	GO:0071013//catalytic step 2 spliceosome;GO:0005681//spliceosomal complex	GO:0045070//positive regulation of viral genome replication;GO:0008380//RNA splicing;GO:0006397//mRNA processing;GO:0006457//protein folding;GO:0000413//protein peptidyl-prolyl isomerization;GO:0006355//regulation of transcription, DNA-templated	GO:0003723//RNA binding;GO:0000166//nucleotide binding;GO:0044822//poly(A) RNA binding;GO:0003755//peptidyl-prolyl cis-trans isomerase activity	K09564//Spliceosome
100302351	37.9255	36.6129	31.786	32.7695	22.6039	32.688	28.9722	31.5837	36.014	PPIL3;peptidylprolyl isomerase (cyclophilin)-like 3	GO:0071013//catalytic step 2 spliceosome	GO:0006457//protein folding;GO:0000398//mRNA splicing, via spliceosome;GO:0000413//protein peptidyl-prolyl isomerization	GO:0005515//protein binding;GO:0003755//peptidyl-prolyl cis-trans isomerase activity	-
100302352	0	0	0	0	0	0	0	0	0.2381	PRM1;protamine 1	-	-	-	-
100302353	30.1135	31.6993	36.6601	23.4178	23.8193	33.6666	28.6779	26.1973	29.1361	PUS1;pseudouridylate synthase 1	GO:0005730//nucleolus;GO:0005667//transcription factor complex;GO:0005739//mitochondrion;GO:0000790//nuclear chromatin	GO:0045944//positive regulation of transcription from RNA polymerase II promoter;GO:0031119//tRNA pseudouridine synthesis	GO:0044822//poly(A) RNA binding;GO:0030374//ligand-dependent nuclear receptor transcription coactivator activity;GO:0009982//pseudouridine synthase activity	-
100302354	0.1916	0.6111	1.0685	0.317	0.3457	0.2496	0.375	0.4091	0.1637	SDR16C5;short chain dehydrogenase/reductase family 16C%2C member 5	GO:0005789//endoplasmic reticulum membrane	GO:0042574//retinal metabolic process;GO:0043616//keratinocyte proliferation;GO:0055114//oxidation-reduction process	GO:0004745//retinol dehydrogenase activity	K15734//Retinol metabolism
100302355	0.5556	1.1518	2.6678	0.5514	0.3341	4.4873	0.7767	0.9637	0.3955	SFRP2;secreted frizzled-related protein 2	GO:0031012//extracellular matrix;GO:0005615//extracellular space;GO:0016021//integral component of membrane	GO:0061056//sclerotome development;GO:1902042//negative regulation of extrinsic apoptotic signaling pathway via death domain receptors;GO:0061185//negative regulation of dermatome development;GO:0008584//male gonad development;GO:0008284//positive regulation of cell proliferation;GO:0030307//positive regulation of cell growth;GO:0033630//positive regulation of cell adhesion mediated by integrin;G…	GO:0017147//Wnt-protein binding;GO:0004930//G-protein coupled receptor activity;GO:0001968//fibronectin binding;GO:0061133//endopeptidase activator activity;GO:0048018//receptor agonist activity;GO:0005178//integrin binding;GO:0042813//Wnt-activated receptor activity;GO:0010577//metalloenzyme activator activity	K02176//Wnt signaling pathway
100302356	0.0482	0.0231	0	0.0718	0.0218	0.0189	0.0607	0.0579	0.0412	SLC14A1;solute carrier family 14 (urea transporter)%2C member 1 (Kidd blood group)	GO:0016323//basolateral plasma membrane;GO:0005887//integral component of plasma membrane	GO:0006833//water transport;GO:0071918//urea transmembrane transport	GO:0015265//urea channel activity;GO:0005372//water transmembrane transporter activity	-
100302357	1.8278	1.6906	1.6421	1.2699	3.1877	3.5717	3.5263	1.7073	3.9556	TUBA4A;tubulin%2C alpha 4a	GO:0005829//cytosol;GO:0005874//microtubule;GO:0070062//extracellular vesicular exosome	GO:0051084//'de novo' posttranslational protein folding;GO:0006996//organelle organization;GO:0000086//G2/M transition of mitotic cell cycle;GO:0030168//platelet activation;GO:0002576//platelet degranulation;GO:0007017//microtubule-based process;GO:0051258//protein polymerization	GO:0003924//GTPase activity;GO:0005525//GTP binding;GO:0005200//structural constituent of cytoskeleton;GO:0005515//protein binding	K07374//Gap junction;Phagosome;Pathogenic Escherichia coli infection
100302358	65.7448	65.9782	64.8128	48.7858	48.9275	62.4007	52.7845	60.0931	61.1775	TXNDC15;thioredoxin domain containing 15	GO:0005623//cell	GO:0045454//cell redox homeostasis	-	K13984//Protein processing in endoplasmic reticulum;K09582//Protein processing in endoplasmic reticulum;Thyroid hormone synthesis;Vibrio cholerae infection;K09584//Protein processing in endoplasmic reticulum
100302359	56.2098	61.6402	52.3879	55.164	56.8292	70.8403	57.7453	50.8173	79.5797	TXNDC17;thioredoxin domain containing 17	GO:0005829//cytosol;GO:0070062//extracellular vesicular exosome	GO:0055114//oxidation-reduction process;GO:0033209//tumor necrosis factor-mediated signaling pathway	GO:0005515//protein binding;GO:0004601//peroxidase activity;GO:0009055//electron carrier activity;GO:0047134//protein-disulfide reductase activity	K00771//Glycosaminoglycan biosynthesis - heparan sulfate / heparin;Glycosaminoglycan biosynthesis - chondroitin sulfate / dermatan sulfate;Metabolic pathways
100302360	39.6224	40.2562	47.0354	36.6099	37.0741	39.0228	46.0167	38.2109	43.1712	UBE2N;ubiquitin-conjugating enzyme E2N	GO:0070062//extracellular vesicular exosome;GO:0035370//UBC13-UEV1A complex;GO:0005829//cytosol;GO:0031372//UBC13-MMS2 complex;GO:0005654//nucleoplasm;GO:0000151//ubiquitin ligase complex	GO:0050852//T cell receptor signaling pathway;GO:0034162//toll-like receptor 9 signaling pathway;GO:0000075//cell cycle checkpoint;GO:0045739//positive regulation of DNA repair;GO:0070534//protein K63-linked ubiquitination;GO:0000724//double-strand break repair via homologous recombination;GO:0043123//positive regulation of I-kappaB kinase/NF-kappaB signaling;GO:0006511//ubiquitin-dependent prote…	GO:0043130//ubiquitin binding;GO:0044822//poly(A) RNA binding;GO:0061631//ubiquitin conjugating enzyme activity;GO:0016874//ligase activity;GO:0031625//ubiquitin protein ligase binding;GO:0061630//ubiquitin protein ligase activity;GO:0005524//ATP binding	K10580//Ubiquitin mediated proteolysis
100302361	14.4963	11.3488	14.0296	15.4585	12.3201	16.4813	15.9786	13.6203	14.4305	YEATS4;YEATS domain containing 4	GO:0005737//cytoplasm;GO:0035267//NuA4 histone acetyltransferase complex;GO:0016363//nuclear matrix;GO:0005730//nucleolus	GO:0043968//histone H2A acetylation;GO:0045893//positive regulation of transcription, DNA-templated;GO:0007067//mitotic nuclear division;GO:0040008//regulation of growth;GO:0043967//histone H4 acetylation	GO:0003700//sequence-specific DNA binding transcription factor activity;GO:0008022//protein C-terminus binding;GO:0005200//structural constituent of cytoskeleton;GO:0003677//DNA binding	-
100302501	0.632	0.6719	1.0442	1.3242	0.6018	0.6312	1.0897	1.1525	0.5999	PLAU;plasminogen activator%2C urokinase	GO:0009986//cell surface;GO:0005615//extracellular space;GO:0005925//focal adhesion;GO:0070062//extracellular vesicular exosome	GO:2000097//regulation of smooth muscle cell-matrix adhesion;GO:0033628//regulation of cell adhesion mediated by integrin;GO:0001666//response to hypoxia;GO:0031639//plasminogen activation;GO:0010469//regulation of receptor activity;GO:0016310//phosphorylation;GO:0042730//fibrinolysis;GO:0014910//regulation of smooth muscle cell migration;GO:0042127//regulation of cell proliferation	GO:0016301//kinase activity;GO:0004252//serine-type endopeptidase activity	K01348//Complement and coagulation cascades;MicroRNAs in cancer;NF-kappa B signaling pathway;Transcriptional misregulation in cancer;Proteoglycans in cancer
100302545	70.217	75.8317	69.0896	87.3138	68.0586	68.7604	78.1779	70.4296	76.5025	CETN2;centrin%2C EF-hand protein%2C 2	GO:0071942//XPC complex;GO:0005814//centriole;GO:0036064//ciliary basal body;GO:0032391//photoreceptor connecting cilium	GO:0032465//regulation of cytokinesis;GO:0007067//mitotic nuclear division;GO:0006289//nucleotide-excision repair;GO:0007283//spermatogenesis;GO:0007099//centriole replication	GO:0008017//microtubule binding;GO:0031683//G-protein beta/gamma-subunit complex binding;GO:0005509//calcium ion binding;GO:0032795//heterotrimeric G-protein binding	K10840//Nucleotide excision repair
100302546	21.6314	23.5806	22.7922	19.9152	23.5351	20.9584	22.6431	22.239	23.2658	RCHY1;ring finger and CHY zinc finger domain containing 1%2C E3 ubiquitin protein ligase	GO:0000151//ubiquitin ligase complex;GO:0005654//nucleoplasm;GO:0005737//cytoplasm	GO:0031398//positive regulation of protein ubiquitination;GO:0032436//positive regulation of proteasomal ubiquitin-dependent protein catabolic process;GO:0051865//protein autoubiquitination;GO:0042787//protein ubiquitination involved in ubiquitin-dependent protein catabolic process	GO:0004842//ubiquitin-protein transferase activity;GO:0042803//protein homodimerization activity;GO:0002039//p53 binding;GO:0008270//zinc ion binding	K10144//Measles;p53 signaling pathway;Ubiquitin mediated proteolysis
100302547	0	0	0	0	0	0.0879	0.1886	0.09	0	RHOV;ras homolog family member V	GO:0010008//endosome membrane;GO:0005886//plasma membrane	GO:0007264//small GTPase mediated signal transduction	GO:0005525//GTP binding;GO:0046872//metal ion binding	-
100302548	87.5019	91.7529	95.6267	112.546	83.0919	91.2802	91.0604	105.461	102.656	RSU1;Ras suppressor protein 1	GO:0070062//extracellular vesicular exosome;GO:0005622//intracellular;GO:0005829//cytosol;GO:0005925//focal adhesion	GO:2000179//positive regulation of neural precursor cell proliferation;GO:0043547//positive regulation of GTPase activity;GO:0034329//cell junction assembly;GO:0010811//positive regulation of cell-substrate adhesion;GO:0007265//Ras protein signal transduction	GO:0005515//protein binding	K19613//Ras signaling pathway
100302549	10.5018	10.9777	8.4901	7.9961	4.98	7.7729	10.4533	7.2705	9.3092	SLC1A5;	GO:0043227//membrane-bounded organelle;GO:0005886//plasma membrane	GO:0044765//single-organism transport	GO:0022857//transmembrane transporter activity	K05616//Protein digestion and absorption;Central carbon metabolism in cancer
100302550	23.8376	22.9476	11.6497	25.8893	19.2155	25.3152	22.1226	24.7696	24.5104	SLC30A7;solute carrier family 30 (zinc transporter)%2C member 7	GO:0048471//perinuclear region of cytoplasm;GO:0005794//Golgi apparatus;GO:0016021//integral component of membrane;GO:0016023//cytoplasmic membrane-bounded vesicle;GO:0070062//extracellular vesicular exosome	GO:0010043//response to zinc ion;GO:0061088//regulation of sequestering of zinc ion;GO:0071577//zinc ion transmembrane transport	GO:0005385//zinc ion transmembrane transporter activity	-
100302551	48.819	43.7607	62.9478	25.0929	43.0095	36.5865	39.9378	38.2263	41.1311	SLC39A13;solute carrier family 39 (zinc transporter)%2C member 13	GO:0016021//integral component of membrane;GO:0048471//perinuclear region of cytoplasm	GO:0030001//metal ion transport;GO:0055085//transmembrane transport;GO:0061448//connective tissue development	GO:0042803//protein homodimerization activity;GO:0046873//metal ion transmembrane transporter activity	-
100302552	84.2265	72.7167	66.7564	90.4946	91.726	77.8377	87.118	76.1617	84.0342	SLC39A1;solute carrier family 39 (zinc transporter)%2C member 1	GO:0016021//integral component of membrane;GO:0005886//plasma membrane	GO:0001701//in utero embryonic development;GO:0060173//limb development;GO:0071577//zinc ion transmembrane transport;GO:0048701//embryonic cranial skeleton morphogenesis	GO:0005385//zinc ion transmembrane transporter activity	-
100302553	0.8277	0.4265	0.7693	0.2528	0.8041	0.647	0.6943	0.6117	1.3598	SLC39A2;solute carrier family 39 (zinc transporter)%2C member 2	GO:0016023//cytoplasmic membrane-bounded vesicle;GO:0005886//plasma membrane	GO:0071577//zinc ion transmembrane transport	GO:0005385//zinc ion transmembrane transporter activity	-
100302554	72.6986	116.926	108.344	80.5092	56.6888	79.0368	71.9088	95.709	66.774	SLC39A6;	GO:0005783//endoplasmic reticulum;GO:0009986//cell surface;GO:0005887//integral component of plasma membrane;GO:0031258//lamellipodium membrane	GO:0006882//cellular zinc ion homeostasis;GO:0071578//zinc ion transmembrane import	GO:0005385//zinc ion transmembrane transporter activity	-
100302555	114.841	118.577	117.761	104.93	100.525	109.04	122.529	113.977	121.515	SLC39A7;solute carrier family 39 (zinc transporter)%2C member 7	GO:0044446//intracellular organelle part;GO:0044425//membrane part;GO:0005783//endoplasmic reticulum	GO:0055085//transmembrane transport;GO:0006829//zinc ion transport	GO:0046873//metal ion transmembrane transporter activity	-
100302556	93.1351	86.7787	94.029	83.3689	77.5457	92.3218	111.105	85.9836	90.8695	SRI;sorcin	GO:0044326//dendritic spine neck;GO:0043679//axon terminus;GO:0030315//T-tubule;GO:0042584//chromaffin granule membrane;GO:0005789//endoplasmic reticulum membrane;GO:0005829//cytosol;GO:0033017//sarcoplasmic reticulum membrane;GO:0005886//plasma membrane;GO:0005654//nucleoplasm;GO:0030018//Z disc;GO:0070062//extracellular vesicular exosome;GO:0005790//smooth endoplasmic reticulum;GO:0005739//mito…	GO:0086004//regulation of cardiac muscle cell contraction;GO:1901077//regulation of relaxation of muscle;GO:0010459//negative regulation of heart rate;GO:1901844//regulation of cell communication by electrical coupling involved in cardiac conduction;GO:1901841//regulation of high voltage-gated calcium channel activity;GO:0006508//proteolysis;GO:0051281//positive regulation of release of sequester…	GO:0002020//protease binding;GO:0005246//calcium channel regulator activity;GO:0005509//calcium ion binding;GO:0044325//ion channel binding;GO:0005102//receptor binding;GO:0004198//calcium-dependent cysteine-type endopeptidase activity;GO:0070491//repressing transcription factor binding;GO:0042802//identical protein binding;GO:0046982//protein heterodimerization activity	-
100302557	45.0648	34.4486	41.3802	41.1041	46.8741	44.035	40.8646	37.1084	42.3485	ZDHHC7;zinc finger%2C DHHC-type containing 7	GO:0005794//Golgi apparatus;GO:0016021//integral component of membrane;GO:0005730//nucleolus;GO:0005783//endoplasmic reticulum;GO:0005654//nucleoplasm	GO:0018230//peptidyl-L-cysteine S-palmitoylation;GO:0006612//protein targeting to membrane	GO:0019706//protein-cysteine S-palmitoyltransferase activity;GO:0008270//zinc ion binding	-
100302558	41.3243	39.9654	36.2767	51.2887	56.1824	46.8909	44.3061	38.9146	47.8371	ZFAND5;zinc finger%2C AN1-type domain 5	-	GO:0048705//skeletal system morphogenesis;GO:0010761//fibroblast migration;GO:0048745//smooth muscle tissue development;GO:0001944//vasculature development;GO:0003016//respiratory system process;GO:0060324//face development;GO:0048008//platelet-derived growth factor receptor signaling pathway;GO:0001701//in utero embryonic development	GO:0008270//zinc ion binding;GO:0003677//DNA binding	-
100302564	11.7119	8.6369	8.8398	17.5851	18.3708	18.6297	22.2765	17.4097	17.8433	PLAUR;plasminogen activator%2C urokinase receptor	GO:0045177//apical part of cell;GO:0070062//extracellular vesicular exosome;GO:0005925//focal adhesion;GO:0031225//anchored component of membrane;GO:0005887//integral component of plasma membrane	GO:2001243//negative regulation of intrinsic apoptotic signaling pathway;GO:2001268//negative regulation of cysteine-type endopeptidase activity involved in apoptotic signaling pathway;GO:0043388//positive regulation of DNA binding;GO:0001934//positive regulation of protein phosphorylation;GO:0038195//urokinase plasminogen activator signaling pathway;GO:0090200//positive regulation of release of …	GO:0016301//kinase activity;GO:0019904//protein domain specific binding;GO:0030377//urokinase plasminogen activator receptor activity;GO:0005102//receptor binding;GO:0035375//zymogen binding	K03985//Complement and coagulation cascades;Proteoglycans in cancer
100302624	5.5816	4.7473	5.3028	3.9806	6.7133	5.7848	5.3062	8.8381	8.4413	KCNMB1;	GO:0008076//voltage-gated potassium channel complex	GO:0007268//synaptic transmission;GO:0005513//detection of calcium ion;GO:0071805//potassium ion transmembrane transport	GO:0015459//potassium channel regulator activity;GO:0015269//calcium-activated potassium channel activity	K04937//cGMP-PKG signaling pathway;Vascular smooth muscle contraction;Insulin secretion
100302636	2.6606	0.9052	1.044	2.7581	6.2934	5.0373	2.5293	2.9348	5.1012	KLF4;Kruppel-like factor 4 (gut)	GO:0005654//nucleoplasm;GO:0044798//nuclear transcription factor complex;GO:0005719//nuclear euchromatin	GO:0032526//response to retinoic acid;GO:0048730//epidermis morphogenesis;GO:0034115//negative regulation of heterotypic cell-cell adhesion;GO:0051973//positive regulation of telomerase activity;GO:0046985//positive regulation of hemoglobin biosynthetic process;GO:0045444//fat cell differentiation;GO:0060070//canonical Wnt signaling pathway;GO:0045944//positive regulation of transcription from RN…	GO:0000987//core promoter proximal region sequence-specific DNA binding;GO:0008013//beta-catenin binding;GO:0008134//transcription factor binding;GO:0001047//core promoter binding;GO:0046872//metal ion binding;GO:0001190//RNA polymerase II transcription factor binding transcription factor activity involved in positive regulation of transcription;GO:0001010//sequence-specific DNA binding transcrip…	K17846//Signaling pathways regulating pluripotency of stem cells
100302637	0.6589	0.4966	0.5907	0.9723	0.889	0.7475	0.5625	0.5369	0.7074	NR6A1;	GO:0005634//nucleus;GO:0005667//transcription factor complex	GO:0000122//negative regulation of transcription from RNA polymerase II promoter;GO:0007275//multicellular organismal development;GO:0007283//spermatogenesis;GO:0030154//cell differentiation;GO:0045944//positive regulation of transcription from RNA polymerase II promoter;GO:0043401//steroid hormone mediated signaling pathway;GO:0007276//gamete generation	GO:0000978//RNA polymerase II core promoter proximal region sequence-specific DNA binding;GO:0042803//protein homodimerization activity;GO:0003707//steroid hormone receptor activity;GO:0008270//zinc ion binding;GO:0001077//RNA polymerase II core promoter proximal region sequence-specific DNA binding transcription factor activity involved in positive regulation of transcription	-
100302705	0.8563	0.7374	1.0346	1.1049	1.0814	1.2047	0.431	0.4799	0.8046	IZUMO1;izumo sperm-egg fusion 1	GO:0016021//integral component of membrane;GO:0002080//acrosomal membrane	GO:0007342//fusion of sperm to egg plasma membrane;GO:0035036//sperm-egg recognition	GO:0042803//protein homodimerization activity;GO:0005102//receptor binding	-
100302744	6.7959	4.3855	5.4348	5.8041	5.275	6.9797	4.9051	7.4022	5.3329	CIB2;	GO:0042383//sarcolemma;GO:0031594//neuromuscular junction;GO:0072562//blood microparticle;GO:0005927//muscle tendon junction;GO:0001917//photoreceptor inner segment	GO:0007229//integrin-mediated signaling pathway;GO:0045494//photoreceptor cell maintenance;GO:0055074//calcium ion homeostasis	GO:0005509//calcium ion binding;GO:0005178//integrin binding	-
100302745	0	0	0	0	0.1506	0	0	0	0.0475	CIB3;	-	GO:0007229//integrin-mediated signaling pathway;GO:0016310//phosphorylation	GO:0005515//protein binding;GO:0016301//kinase activity;GO:0005509//calcium ion binding	-
100303602	0.5747	0.6598	0.5341	0.1141	0.311	0.1797	0.1928	0.092	0.2945	CIB4;calcium and integrin binding family member 4	-	GO:0007229//integrin-mediated signaling pathway	GO:0005509//calcium ion binding	-
100303604	0	0	0	0	0.1947	0.0422	0	0.2591	0.0461	KRT17;keratin 17%2C type I	GO:0070062//extracellular vesicular exosome;GO:0005882//intermediate filament;GO:0071944//cell periphery;GO:0005737//cytoplasm	GO:0051798//positive regulation of hair follicle development;GO:0031069//hair follicle morphogenesis;GO:0030307//positive regulation of cell growth;GO:0045109//intermediate filament organization;GO:0031424//keratinization;GO:0045727//positive regulation of translation;GO:0007165//signal transduction	GO:0032395//MHC class II receptor activity;GO:0042289//MHC class II protein binding;GO:0005198//structural molecule activity	-
100303605	0	0	0	0.1821	0	0	0	0.1469	0	KRT5;	GO:0005634//nucleus;GO:0005886//plasma membrane;GO:0005739//mitochondrion;GO:0045095//keratin filament;GO:0070062//extracellular vesicular exosome	GO:0030855//epithelial cell differentiation;GO:0050680//negative regulation of epithelial cell proliferation	GO:0005198//structural molecule activity;GO:0097110//scaffold protein binding	-
100303606	516.073	486.001	588.394	546.913	434.353	509.121	663.779	529.493	580.701	TUBB;	GO:0005654//nucleoplasm;GO:0042612//MHC class I protein complex;GO:0070062//extracellular vesicular exosome;GO:0005641//nuclear envelope lumen;GO:0045298//tubulin complex;GO:0005874//microtubule;GO:0005681//spliceosomal complex;GO:0036464//cytoplasmic ribonucleoprotein granule;GO:0016021//integral component of membrane;GO:0044297//cell body;GO:0005829//cytosol	GO:0002474//antigen processing and presentation of peptide antigen via MHC class I;GO:0001562//response to protozoan;GO:0008630//intrinsic apoptotic signaling pathway in response to DNA damage;GO:0003085//negative regulation of systemic arterial blood pressure;GO:0051225//spindle assembly;GO:0006282//regulation of DNA repair;GO:1901029//negative regulation of mitochondrial outer membrane permeabi…	GO:0042288//MHC class I protein binding;GO:0003924//GTPase activity;GO:0032403//protein complex binding;GO:0031625//ubiquitin protein ligase binding;GO:0005524//ATP binding;GO:0044822//poly(A) RNA binding;GO:0004004//ATP-dependent RNA helicase activity;GO:0032794//GTPase activating protein binding;GO:0042605//peptide antigen binding;GO:0005525//GTP binding;GO:0019904//protein domain specific bind…	K07375//Gap junction;Phagosome;Pathogenic Escherichia coli infection
100303607	642.153	546.655	772.831	669.888	810.355	728.067	618.43	797.567	700.031	CTGF;connective tissue growth factor	GO:0005794//Golgi apparatus;GO:0005578//proteinaceous extracellular matrix	GO:0032330//regulation of chondrocyte differentiation;GO:0071897//DNA biosynthetic process;GO:0001558//regulation of cell growth;GO:0007160//cell-matrix adhesion;GO:0045597//positive regulation of cell differentiation;GO:0001894//tissue homeostasis;GO:0016477//cell migration;GO:0007229//integrin-mediated signaling pathway;GO:0001502//cartilage condensation;GO:0046330//positive regulation of JNK c…	GO:0008022//protein C-terminus binding;GO:0008201//heparin binding;GO:0005178//integrin binding;GO:0005520//insulin-like growth factor binding	K06493//Osteoclast differentiation;Rap1 signaling pathway;ECM-receptor interaction;Dilated cardiomyopathy;Regulation of actin cytoskeleton;Arrhythmogenic right ventricular cardiomyopathy (ARVC);PI3K-Akt signaling pathway;Focal adhesion;Phagosome;Hypertrophic cardiomyopathy (HCM);MicroRNAs in cancer;Platelet activation;Thyroid hormone signaling pathway;Proteoglycans in cancer;Hematopoietic cell li…
100303608	0.0236	0.0226	0.0219	0.1172	0.0639	0.0554	0.099	0.0189	0.0807	PECAM1;	GO:0045121//membrane raft;GO:0030485//smooth muscle contractile fiber;GO:0009897//external side of plasma membrane	GO:0042523//positive regulation of tyrosine phosphorylation of Stat5 protein;GO:0007266//Rho protein signal transduction;GO:0042060//wound healing;GO:0030334//regulation of cell migration	-	K06471//Leukocyte transendothelial migration;Cell adhesion molecules (CAMs);Malaria;K06493//Regulation of actin cytoskeleton;Osteoclast differentiation;Rap1 signaling pathway;Dilated cardiomyopathy;ECM-receptor interaction;Focal adhesion;Arrhythmogenic right ventricular cardiomyopathy (ARVC);PI3K-Akt signaling pathway;MicroRNAs in cancer;Platelet activation;Hypertrophic cardiomyopathy (HCM);Phago…
100305129	12.2369	14.7348	15.9733	12.5551	11.5966	14.8847	18.5108	16.0166	14.5057	MRPL32;	GO:0005762//mitochondrial large ribosomal subunit;GO:0005743//mitochondrial inner membrane	GO:0070124//mitochondrial translational initiation;GO:0070125//mitochondrial translational elongation;GO:0070126//mitochondrial translational termination	GO:0003735//structural constituent of ribosome;GO:0044822//poly(A) RNA binding	-
100305130	164.834	159.163	196.529	205.209	153.789	165.211	204.318	166.432	177.019	ATP5O;ATP synthase%2C H+ transporting%2C mitochondrial F1 complex%2C O subunit	GO:0043209//myelin sheath;GO:0005753//mitochondrial proton-transporting ATP synthase complex	GO:0015986//ATP synthesis coupled proton transport	GO:0046933//proton-transporting ATP synthase activity, rotational mechanism	K02137//Oxidative phosphorylation;Alzheimer's disease;Metabolic pathways;Parkinson's disease;Huntington's disease
100305131	32.5567	26.5224	26.3861	22.0763	24.5493	25.8941	24.5191	21.896	23.277	ARAF;A-Raf proto-oncogene%2C serine/threonine kinase	GO:0005739//mitochondrion	GO:0032006//regulation of TOR signaling;GO:0032434//regulation of proteasomal ubiquitin-dependent protein catabolic process;GO:0006468//protein phosphorylation;GO:0035556//intracellular signal transduction	GO:0005057//receptor signaling protein activity;GO:0004674//protein serine/threonine kinase activity;GO:0005524//ATP binding;GO:0046872//metal ion binding	K08845//Natural killer cell mediated cytotoxicity;Hepatitis C;Acute myeloid leukemia;Regulation of actin cytoskeleton;Colorectal cancer;ErbB signaling pathway;Renal cell carcinoma;Endometrial cancer;Pathways in cancer;Insulin signaling pathway;Progesterone-mediated oocyte maturation;Proteoglycans in cancer;Glioma;Prostate cancer;Melanoma;Long-term potentiation;Non-small cell lung cancer;Chronic m…
100307033	12.5252	11.3539	12.9605	11.8279	15.3239	11.4549	13.2712	11.6518	13.3855	ASF1A;anti-silencing function 1A histone chaperone	GO:0043234//protein complex;GO:0005654//nucleoplasm;GO:0000790//nuclear chromatin	GO:0006281//DNA repair;GO:0042692//muscle cell differentiation;GO:0006335//DNA replication-dependent nucleosome assembly;GO:0031936//negative regulation of chromatin silencing;GO:0001649//osteoblast differentiation;GO:0006336//DNA replication-independent nucleosome assembly	GO:0042393//histone binding;GO:0003682//chromatin binding	-
100307034	11.918	11.8137	13.538	13.4528	11.594	11.6597	11.4999	9.9471	10.7467	BRMS1;breast cancer metastasis suppressor 1	GO:0005737//cytoplasm;GO:0070822//Sin3-type complex	GO:0016575//histone deacetylation;GO:0000122//negative regulation of transcription from RNA polymerase II promoter;GO:0090312//positive regulation of protein deacetylation;GO:0032088//negative regulation of NF-kappaB transcription factor activity;GO:2000210//positive regulation of anoikis	GO:0042826//histone deacetylase binding;GO:0051059//NF-kappaB binding;GO:0004407//histone deacetylase activity	-
100307035	82.9535	83.4264	72.1761	76.7215	69.937	112.178	84.3791	100.324	108.104	CAT;	GO:0005778//peroxisomal membrane;GO:0005739//mitochondrion;GO:0005925//focal adhesion;GO:0070062//extracellular vesicular exosome	GO:0051781//positive regulation of cell division;GO:0014068//positive regulation of phosphatidylinositol 3-kinase signaling;GO:0032088//negative regulation of NF-kappaB transcription factor activity;GO:0042744//hydrogen peroxide catabolic process;GO:0042542//response to hydrogen peroxide;GO:0051092//positive regulation of NF-kappaB transcription factor activity;GO:0001649//osteoblast differentiat…	GO:0042803//protein homodimerization activity;GO:0046872//metal ion binding;GO:0004096//catalase activity;GO:0050661//NADP binding;GO:0020037//heme binding;GO:0004046//aminoacylase activity;GO:0005102//receptor binding;GO:0019899//enzyme binding	K03781//Biosynthesis of secondary metabolites;Glyoxylate and dicarboxylate metabolism;Peroxisome;Biosynthesis of antibiotics;FoxO signaling pathway;Tryptophan metabolism;Carbon metabolism;Amyotrophic lateral sclerosis (ALS)
100307036	45.1688	50.6735	37.4537	52.7347	42.9455	47.5644	57.6575	48.7878	55.2776	CBX5;chromobox homolog 5	GO:0000118//histone deacetylase complex;GO:0000776//kinetochore;GO:0000784//nuclear chromosome, telomeric region;GO:0010369//chromocenter;GO:0035097//histone methyltransferase complex;GO:0017053//transcriptional repressor complex;GO:0016605//PML body;GO:0005635//nuclear envelope;GO:0005730//nucleolus;GO:0031618//nuclear pericentric heterochromatin	GO:0045892//negative regulation of transcription, DNA-templated;GO:0016032//viral process;GO:0007596//blood coagulation	GO:0003682//chromatin binding;GO:0035064//methylated histone binding;GO:0030674//protein binding, bridging;GO:0070491//repressing transcription factor binding;GO:0042803//protein homodimerization activity;GO:0042826//histone deacetylase binding	-
100307037	90.849	72.7954	90.2644	118.69	120.098	112.448	123.898	82.1308	117.709	CYB5A;cytochrome b5 type A (microsomal)	GO:0005739//mitochondrion;GO:0005789//endoplasmic reticulum membrane;GO:0016021//integral component of membrane;GO:0070062//extracellular vesicular exosome	GO:0055114//oxidation-reduction process	GO:0046872//metal ion binding;GO:0019899//enzyme binding;GO:0020037//heme binding	K10226//alpha-Linolenic acid metabolism;Biosynthesis of unsaturated fatty acids;PPAR signaling pathway;Biosynthesis of secondary metabolites;Fatty acid metabolism
100307039	221.585	226.566	243.57	221.217	207.293	228.911	296.49	229.134	261.945	EIF5A;eukaryotic translation initiation factor 5A	GO:0005643//nuclear pore;GO:0030425//dendrite;GO:0005829//cytosol;GO:0005789//endoplasmic reticulum membrane;GO:0070062//extracellular vesicular exosome;GO:0005642//annulate lamellae;GO:0043025//neuronal cell body	GO:0007204//positive regulation of cytosolic calcium ion concentration;GO:0007568//aging;GO:0006413//translational initiation;GO:0008612//peptidyl-lysine modification to peptidyl-hypusine;GO:0006452//translational frameshifting;GO:0006611//protein export from nucleus;GO:0043687//post-translational protein modification;GO:0045905//positive regulation of translational termination;GO:0097067//cellul…	GO:0003743//translation initiation factor activity;GO:0044822//poly(A) RNA binding;GO:0047485//protein N-terminus binding;GO:0017070//U6 snRNA binding;GO:0043022//ribosome binding;GO:0003746//translation elongation factor activity	-
100307040	59.482	64.0223	67.8542	64.1933	54.9094	55.6978	69.042	61.2562	63.0905	ELAVL1;ELAV like RNA binding protein 1	GO:0005654//nucleoplasm;GO:0016020//membrane;GO:0005829//cytosol	GO:0007275//multicellular organismal development;GO:2000036//regulation of stem cell maintenance;GO:0070935//3'-UTR-mediated mRNA stabilization;GO:0045727//positive regulation of translation	GO:0035925//mRNA 3'-UTR AU-rich region binding;GO:0019901//protein kinase binding;GO:0003725//double-stranded RNA binding;GO:0000166//nucleotide binding	K13088//AMPK signaling pathway
100307041	0.443	0.551	0.3705	0.5715	0.1998	0.4501	0.3344	0.3192	0.227	F2;coagulation factor II (thrombin)	GO:0072562//blood microparticle;GO:0070062//extracellular vesicular exosome;GO:0005829//cytosol	GO:0008360//regulation of cell shape;GO:0051258//protein polymerization;GO:0007166//cell surface receptor signaling pathway;GO:0001934//positive regulation of protein phosphorylation;GO:0014068//positive regulation of phosphatidylinositol 3-kinase signaling;GO:0010468//regulation of gene expression;GO:0045861//negative regulation of proteolysis;GO:0048712//negative regulation of astrocyte differe…	GO:0070053//thrombospondin receptor activity;GO:0004252//serine-type endopeptidase activity;GO:0005509//calcium ion binding;GO:0005102//receptor binding;GO:0070051//fibrinogen binding	K01313//Neuroactive ligand-receptor interaction;Regulation of actin cytoskeleton;Complement and coagulation cascades;K06493//Phagosome;Hypertrophic cardiomyopathy (HCM);Platelet activation;MicroRNAs in cancer;Proteoglycans in cancer;Thyroid hormone signaling pathway;Hematopoietic cell lineage;Dilated cardiomyopathy;ECM-receptor interaction;Rap1 signaling pathway;Osteoclast differentiation;Regulat…
100307042	6.218	5.1703	6.9606	5.5998	3.2256	4.8602	6.9321	4.5488	6.5676	FEN1;flap structure-specific endonuclease 1	GO:0005886//plasma membrane;GO:0005654//nucleoplasm;GO:0005730//nucleolus;GO:0000784//nuclear chromosome, telomeric region;GO:0043234//protein complex;GO:0005739//mitochondrion	GO:0032201//telomere maintenance via semi-conservative replication;GO:0000084//mitotic S phase;GO:0090502//RNA phosphodiester bond hydrolysis, endonucleolytic;GO:0006284//base-excision repair;GO:0043137//DNA replication, removal of RNA primer;GO:0000278//mitotic cell cycle;GO:0000722//telomere maintenance via recombination;GO:0009650//UV protection;GO:0007613//memory;GO:0006302//double-strand bre…	GO:0003684//damaged DNA binding;GO:0030145//manganese ion binding;GO:0005515//protein binding;GO:0008409//5'-3' exonuclease activity;GO:0017108//5'-flap endonuclease activity;GO:0000287//magnesium ion binding;GO:0003690//double-stranded DNA binding;GO:0004523//RNA-DNA hybrid ribonuclease activity;GO:0008309//double-stranded DNA exodeoxyribonuclease activity	K04799//Non-homologous end-joining;DNA replication;Base excision repair
100307043	0.2102	0.2897	0.2423	0.1252	0.2427	0.2038	0.1693	0.0943	0.1509	FHIT;fragile histidine triad	GO:0070062//extracellular vesicular exosome;GO:0005829//cytosol	GO:0032435//negative regulation of proteasomal ubiquitin-dependent protein catabolic process;GO:0006163//purine nucleotide metabolic process;GO:0072332//intrinsic apoptotic signaling pathway by p53 class mediator;GO:0006260//DNA replication;GO:0006355//regulation of transcription, DNA-templated	GO:0000166//nucleotide binding;GO:0047710//bis(5'-adenosyl)-triphosphatase activity;GO:0031625//ubiquitin protein ligase binding;GO:0042802//identical protein binding	K01522//Non-small cell lung cancer;Small cell lung cancer;Purine metabolism
100307044	42.7683	44.2676	50.4029	64.2995	40.5683	54.0089	50.3516	52.2439	45.0097	FHL1;four and a half LIM domains 1	GO:0005886//plasma membrane;GO:0005737//cytoplasm;GO:0005634//nucleus;GO:0005925//focal adhesion;GO:0005829//cytosol	GO:0043268//positive regulation of potassium ion transport;GO:0030308//negative regulation of cell growth;GO:2000134//negative regulation of G1/S transition of mitotic cell cycle;GO:0010972//negative regulation of G2/M transition of mitotic cell cycle;GO:0003254//regulation of membrane depolarization;GO:0007517//muscle organ development;GO:0030154//cell differentiation;GO:1901016//regulation of p…	GO:0008270//zinc ion binding;GO:0044325//ion channel binding	K14365//Jak-STAT signaling pathway
100307045	5.9732	6.6616	4.2518	5.9485	6.8569	6.3553	5.8818	6.1337	6.4593	NCK1;NCK adaptor protein 1	GO:0005829//cytosol;GO:0005911//cell-cell junction;GO:0005840//ribosome;GO:0005783//endoplasmic reticulum;GO:0012506//vesicle membrane;GO:0005634//nucleus;GO:0000164//protein phosphatase type 1 complex;GO:0005886//plasma membrane	GO:0006930//substrate-dependent cell migration, cell extension;GO:1990441//negative regulation of transcription from RNA polymerase II promoter in response to endoplasmic reticulum stress;GO:0051707//response to other organism;GO:0030032//lamellipodium assembly;GO:0030838//positive regulation of actin filament polymerization;GO:0007411//axon guidance;GO:0033137//negative regulation of peptidyl-se…	GO:0019904//protein domain specific binding;GO:0008093//cytoskeletal adaptor activity;GO:0004860//protein kinase inhibitor activity;GO:0030159//receptor signaling complex scaffold activity;GO:0030971//receptor tyrosine kinase binding;GO:0005070//SH3/SH2 adaptor activity;GO:0071074//eukaryotic initiation factor eIF2 binding	K07365//ErbB signaling pathway;T cell receptor signaling pathway;Pathogenic Escherichia coli infection
100307046	441.474	364.235	445.706	453.854	430.715	416.113	466.942	398.058	421.018	PRDX2;peroxiredoxin 2	GO:0070062//extracellular vesicular exosome;GO:0043209//myelin sheath;GO:0005739//mitochondrion	GO:0042098//T cell proliferation;GO:0002536//respiratory burst involved in inflammatory response;GO:0030194//positive regulation of blood coagulation;GO:0019430//removal of superoxide radicals;GO:2001240//negative regulation of extrinsic apoptotic signaling pathway in absence of ligand;GO:0000187//activation of MAPK activity;GO:2000378//negative regulation of reactive oxygen species metabolic pro…	GO:0051920//peroxiredoxin activity;GO:0004601//peroxidase activity	-
100307047	50.2374	40.7129	63.4227	41.3787	54.8375	41.3206	35.9313	50.0085	47.6886	SMPD1;sphingomyelin phosphodiesterase 1%2C acid lysosomal	GO:0005768//endosome;GO:0070062//extracellular vesicular exosome;GO:0005765//lysosomal membrane;GO:0045121//membrane raft;GO:0005886//plasma membrane	GO:0023021//termination of signal transduction;GO:0046513//ceramide biosynthetic process;GO:0035307//positive regulation of protein dephosphorylation;GO:0006685//sphingomyelin catabolic process;GO:0043407//negative regulation of MAP kinase activity	GO:0016798//hydrolase activity, acting on glycosyl bonds;GO:0004767//sphingomyelin phosphodiesterase activity	K12350//Sphingolipid signaling pathway;Metabolic pathways;Lysosome;Sphingolipid metabolism
100307048	4934.41	5669.53	7508.93	3610.14	4188.65	3798.2	3622.19	4973.53	3746.12	SPARC;secreted protein%2C acidic%2C cysteine-rich (osteonectin)	GO:0009986//cell surface;GO:0071682//endocytic vesicle lumen;GO:0005886//plasma membrane;GO:0031092//platelet alpha granule membrane;GO:0016363//nuclear matrix;GO:0005615//extracellular space;GO:0005739//mitochondrion;GO:0031093//platelet alpha granule lumen;GO:0005604//basement membrane	GO:0001937//negative regulation of endothelial cell proliferation;GO:0045471//response to ethanol;GO:0046686//response to cadmium ion;GO:0001503//ossification;GO:0051384//response to glucocorticoid;GO:0034097//response to cytokine;GO:0043434//response to peptide hormone;GO:0009629//response to gravity;GO:0002576//platelet degranulation;GO:0030168//platelet activation;GO:0051592//response to calci…	GO:0005518//collagen binding;GO:0005509//calcium ion binding;GO:0050840//extracellular matrix binding	-
100307049	59.8662	68.4716	39.4015	57.5311	58.4086	67.7444	55.5443	64.3775	60.0531	STAT1;signal transducer and activator of transcription 1%2C 91kDa	GO:0000790//nuclear chromatin;GO:0048471//perinuclear region of cytoplasm;GO:0005654//nucleoplasm;GO:0005730//nucleolus	GO:0043124//negative regulation of I-kappaB kinase/NF-kappaB signaling;GO:0072162//metanephric mesenchymal cell differentiation;GO:0051591//response to cAMP;GO:0043330//response to exogenous dsRNA;GO:0006919//activation of cysteine-type endopeptidase activity involved in apoptotic process;GO:0031663//lipopolysaccharide-mediated signaling pathway;GO:0045944//positive regulation of transcription fr…	GO:0000983//RNA polymerase II core promoter sequence-specific DNA binding transcription factor activity;GO:0042803//protein homodimerization activity;GO:0000978//RNA polymerase II core promoter proximal region sequence-specific DNA binding;GO:0019899//enzyme binding;GO:0005164//tumor necrosis factor receptor binding;GO:0004871//signal transducer activity;GO:0000979//RNA polymerase II core promote…	K11220//Pathways in cancer;Inflammatory bowel disease (IBD);Thyroid hormone signaling pathway;Osteoclast differentiation;Hepatitis C;Influenza A;Hepatitis B;Pancreatic cancer;Chemokine signaling pathway;Toll-like receptor signaling pathway;Toxoplasmosis;Jak-STAT signaling pathway;Prolactin signaling pathway;Herpes simplex infection;Tuberculosis;Measles;Leishmaniasis
100307050	15.9552	15.0327	12.272	20.387	17.2601	18.2529	15.127	16.4202	18.852	VAMP7;vesicle-associated membrane protein 7	GO:0070062//extracellular vesicular exosome;GO:0043005//neuron projection;GO:0030670//phagocytic vesicle membrane;GO:0031201//SNARE complex;GO:0005802//trans-Golgi network;GO:0030027//lamellipodium;GO:0045177//apical part of cell;GO:0005789//endoplasmic reticulum membrane;GO:0030658//transport vesicle membrane;GO:0035577//azurophil granule membrane;GO:0009986//cell surface;GO:0005886//plasma memb…	GO:0006911//phagocytosis, engulfment;GO:0035493//SNARE complex assembly;GO:0006888//ER to Golgi vesicle-mediated transport;GO:0047496//vesicle transport along microtubule;GO:0097352//autophagic vacuole maturation;GO:0017156//calcium ion-dependent exocytosis;GO:1900483//regulation of protein targeting to vacuolar membrane;GO:0043320//natural killer cell degranulation;GO:0034197//triglyceride trans…	GO:0019905//syntaxin binding;GO:0005484//SNAP receptor activity	K08515//SNARE interactions in vesicular transport
100310792	0.0648	0	0.0301	0.0965	0.0585	0.1773	0.0544	0.0519	0.083	DIO1;	-	-	-	K01562//Thyroid hormone signaling pathway
100310793	0.0502	0.036	0.035	0.0249	0.1358	0.0392	0.0316	0.0201	0.0322	DIO2;	GO:0016021//integral component of membrane	GO:0042446//hormone biosynthetic process;GO:0055114//oxidation-reduction process;GO:0042404//thyroid hormone catabolic process	GO:0004800//thyroxine 5'-deiodinase activity	K17904//Thyroid hormone signaling pathway
100310794	0.4068	1.0286	0.378	0.2163	0.0393	0.2498	0.0975	0.2326	0.1489	TRHDE;	-	-	-	-
100316848	25.6756	22.0528	28.4349	20.7352	21.5805	21.386	23.5722	23.8474	24.6393	B4GALT7;xylosylprotein beta 1%2C4-galactosyltransferase%2C polypeptide 7	GO:0016021//integral component of membrane;GO:0005794//Golgi apparatus;GO:0031012//extracellular matrix	GO:0048147//negative regulation of fibroblast proliferation;GO:0006024//glycosaminoglycan biosynthetic process;GO:0043206//extracellular fibril organization;GO:0006029//proteoglycan metabolic process;GO:0006487//protein N-linked glycosylation	GO:0046525//xylosylprotein 4-beta-galactosyltransferase activity;GO:0003831//beta-N-acetylglucosaminylglycopeptide beta-1,4-galactosyltransferase activity;GO:0030145//manganese ion binding	K00733//Metabolic pathways;Glycosaminoglycan biosynthesis - chondroitin sulfate / dermatan sulfate;Glycosaminoglycan biosynthesis - heparan sulfate / heparin
100329218	11.432	7.0881	16.6351	8.3661	15.1887	8.075	7.1039	3.8791	4.7718	SREBF1;	GO:0044424//intracellular part	GO:0051649//establishment of localization in cell;GO:0051716//cellular response to stimulus;GO:0010604//positive regulation of macromolecule metabolic process;GO:0044700//single organism signaling;GO:0051223//regulation of protein transport;GO:0006355//regulation of transcription, DNA-templated;GO:0033043//regulation of organelle organization;GO:0060341//regulation of cellular localization;GO:004…	GO:0003677//DNA binding	K07197//Insulin signaling pathway;Insulin resistance;AMPK signaling pathway;Non-alcoholic fatty liver disease (NAFLD)
100337686	0	0	0	0.0351	0	0	0	0.0283	0	PON3;	GO:0005615//extracellular space;GO:0070062//extracellular vesicular exosome	GO:0016311//dephosphorylation;GO:0046395//carboxylic acid catabolic process;GO:0019439//aromatic compound catabolic process;GO:0009636//response to toxic substance;GO:0032929//negative regulation of superoxide anion generation	GO:0042803//protein homodimerization activity;GO:0004064//arylesterase activity;GO:0004063//aryldialkylphosphatase activity	-
100359363	0.6628	0.4827	0.3953	0.7167	0.7317	0.7268	0.6472	0.7999	0.8619	F8;coagulation factor VIII%2C procoagulant component	GO:0005615//extracellular space	GO:0007597//blood coagulation, intrinsic pathway;GO:0030168//platelet activation;GO:0006953//acute-phase response;GO:0055114//oxidation-reduction process	GO:0016491//oxidoreductase activity;GO:0005507//copper ion binding;GO:0004252//serine-type endopeptidase activity	K03899//Complement and coagulation cascades
100359412	296.147	252.566	129.28	277.159	125.977	401.044	275.88	324.134	370.426	PEG10;paternally expressed 10	-	-	GO:0003676//nucleic acid binding;GO:0008270//zinc ion binding	K08103//Glycosaminoglycan biosynthesis - heparan sulfate / heparin
100379136	0.1074	0.2569	0.0499	0	0	0	0.045	0	0	DUOXA2;	GO:0044425//membrane part	GO:0044237//cellular metabolic process;GO:0050789//regulation of biological process	-	K17232//Thyroid hormone synthesis
100381246	5.304	2.4107	2.3415	17.1094	7.6552	8.0843	2.8919	4.4588	3.1717	RGS4;regulator of G-protein signaling 4	GO:0043234//protein complex;GO:0005829//cytosol;GO:0005886//plasma membrane;GO:0005634//nucleus	GO:0045744//negative regulation of G-protein coupled receptor protein signaling pathway;GO:0000188//inactivation of MAPK activity;GO:0043547//positive regulation of GTPase activity	GO:0001965//G-protein alpha-subunit binding;GO:0005096//GTPase activator activity;GO:0005516//calmodulin binding	-
100381247	7.1373	5.0587	2.9482	4.4603	5.7229	6.8185	3.9912	3.3862	6.3229	SOLD1;secreted protein of Ly-6 domain 1	-	-	-	-
100381248	0.0958	0.4585	0.2672	0.0951	0.0865	0.1498	0.0804	0.5371	0	SIX1;SIX homeobox 1	GO:0005667//transcription factor complex;GO:0005730//nucleolus;GO:0005654//nucleoplasm;GO:0005737//cytoplasm	GO:0014842//regulation of satellite cell proliferation;GO:0050678//regulation of epithelial cell proliferation;GO:2000729//positive regulation of mesenchymal cell proliferation involved in ureter development;GO:0072095//regulation of branch elongation involved in ureteric bud branching;GO:0032880//regulation of protein localization;GO:0090103//cochlea morphogenesis;GO:0048665//neuron fate specifi…	GO:0001077//RNA polymerase II core promoter proximal region sequence-specific DNA binding transcription factor activity involved in positive regulation of transcription;GO:0005515//protein binding;GO:0000978//RNA polymerase II core promoter proximal region sequence-specific DNA binding;GO:0003682//chromatin binding	K15614//Transcriptional misregulation in cancer
100381249	118.847	107.872	121.433	108.744	115.878	116.963	136.246	117.193	125.393	PSMA3;	GO:0005654//nucleoplasm;GO:0019773//proteasome core complex, alpha-subunit complex;GO:0070062//extracellular vesicular exosome;GO:0005829//cytosol	GO:0051436//negative regulation of ubiquitin-protein ligase activity involved in mitotic cell cycle;GO:0090263//positive regulation of canonical Wnt signaling pathway;GO:0006521//regulation of cellular amino acid metabolic process;GO:0090090//negative regulation of canonical Wnt signaling pathway;GO:0000090//mitotic anaphase;GO:0051437//positive regulation of ubiquitin-protein ligase activity inv…	GO:0005515//protein binding;GO:0004298//threonine-type endopeptidase activity	K02727//Proteasome
100381250	86.6158	79.1984	83.1809	56.2987	100.35	84.7354	82.6009	83.677	86.5849	UBE2B;	GO:0005657//replication fork;GO:0033503//HULC complex;GO:0005654//nucleoplasm;GO:0005886//plasma membrane;GO:0005737//cytoplasm;GO:0000790//nuclear chromatin;GO:0001741//XY body	GO:0006344//maintenance of chromatin silencing;GO:0070076//histone lysine demethylation;GO:0000237//leptotene;GO:0042493//response to drug;GO:0060070//canonical Wnt signaling pathway;GO:0070936//protein K48-linked ubiquitination;GO:0045141//meiotic telomere clustering;GO:0001666//response to hypoxia;GO:0033128//negative regulation of histone phosphorylation;GO:0070534//protein K63-linked ubiquiti…	GO:0061631//ubiquitin conjugating enzyme activity;GO:0005524//ATP binding;GO:0031625//ubiquitin protein ligase binding;GO:0061630//ubiquitin protein ligase activity;GO:0016874//ligase activity	K10574//Ubiquitin mediated proteolysis
100381267	192.802	264.277	316.223	393.822	216.561	341.813	350.704	429.15	335.24	SERPINE1;serpin peptidase inhibitor%2C clade E (nexin%2C plasminogen activator inhibitor type 1)%2C member 1	GO:0031012//extracellular matrix;GO:0070062//extracellular vesicular exosome;GO:0005615//extracellular space	GO:1902042//negative regulation of extrinsic apoptotic signaling pathway via death domain receptors;GO:0050829//defense response to Gram-negative bacterium;GO:0033629//negative regulation of cell adhesion mediated by integrin;GO:2000098//negative regulation of smooth muscle cell-matrix adhesion;GO:0010951//negative regulation of endopeptidase activity;GO:0048260//positive regulation of receptor-m…	GO:0004867//serine-type endopeptidase inhibitor activity;GO:0035375//zymogen binding;GO:0005102//receptor binding;GO:0002020//protease binding	K03982//Complement and coagulation cascades;p53 signaling pathway;HIF-1 signaling pathway;Hippo signaling pathway;Chagas disease (American trypanosomiasis)
100415773	10.3698	19.3134	17.0595	15.7063	8.6324	9.0245	9.671	19.1409	10.2256	ADAMTS1;	-	-	-	-
100415774	1714.78	1569.7	1643.35	1921.49	1507.14	1641.29	1815.94	1476.79	1744.73	RPL23A;ribosomal protein L23a	GO:0031932//TORC2 complex;GO:0022625//cytosolic large ribosomal subunit;GO:0070062//extracellular vesicular exosome;GO:0005730//nucleolus	GO:0019083//viral transcription;GO:0006414//translational elongation;GO:0000184//nuclear-transcribed mRNA catabolic process, nonsense-mediated decay;GO:0006413//translational initiation;GO:0006614//SRP-dependent cotranslational protein targeting to membrane;GO:0000027//ribosomal large subunit assembly;GO:0006415//translational termination;GO:0008283//cell proliferation	GO:0019843//rRNA binding;GO:0000166//nucleotide binding;GO:0003735//structural constituent of ribosome;GO:0044822//poly(A) RNA binding;GO:0005515//protein binding	K02893//Ribosome
100415775	49.1205	33.8948	20.9972	79.6166	53.4701	95.0635	64.248	47.7718	75.1811	ID3;inhibitor of DNA binding 3%2C dominant negative helix-loop-helix protein	GO:0015630//microtubule cytoskeleton;GO:0005737//cytoplasm;GO:0005654//nucleoplasm	GO:0009611//response to wounding;GO:0007623//circadian rhythm;GO:0045662//negative regulation of myoblast differentiation;GO:0007417//central nervous system development;GO:0045668//negative regulation of osteoblast differentiation;GO:0007517//muscle organ development;GO:0006275//regulation of DNA replication;GO:0030855//epithelial cell differentiation;GO:0001656//metanephros development;GO:000750…	GO:0003677//DNA binding;GO:0019904//protein domain specific binding;GO:0008134//transcription factor binding;GO:0003714//transcription corepressor activity;GO:0003700//sequence-specific DNA binding transcription factor activity;GO:0046983//protein dimerization activity	K17694//TGF-beta signaling pathway;Signaling pathways regulating pluripotency of stem cells
100415906	220.422	196.374	257.534	154.842	208.454	203.347	227.411	189.221	204.769	NDUFB8;NADH dehydrogenase (ubiquinone) 1 beta subcomplex%2C 8%2C 19kDa	GO:0016021//integral component of membrane;GO:0005747//mitochondrial respiratory chain complex I	GO:0006120//mitochondrial electron transport, NADH to ubiquinone	GO:0008137//NADH dehydrogenase (ubiquinone) activity	K03964//Parkinson's disease;Huntington's disease;Oxidative phosphorylation;Alzheimer's disease;Non-alcoholic fatty liver disease (NAFLD);Metabolic pathways
100422799	3.37	1.7735	1.566	1.8397	3.1413	2.678	1.9788	3.1477	6.9092	BST-2A;bone marrow stromal cell antigen 2A	GO:0009986//cell surface;GO:0016021//integral component of membrane;GO:0005794//Golgi apparatus	GO:0010951//negative regulation of endopeptidase activity;GO:0051607//defense response to virus;GO:0045087//innate immune response	GO:0008191//metalloendopeptidase inhibitor activity	-
100422801	1.5567	1.7875	0.1736	0.7417	0.9268	1.5088	0.8357	2.4179	1.649	BST-2B;bone marrow stromal cell antigen 2B	GO:0009986//cell surface;GO:0016021//integral component of membrane;GO:0005794//Golgi apparatus	GO:0010951//negative regulation of endopeptidase activity;GO:0051607//defense response to virus;GO:0045087//innate immune response	GO:0008191//metalloendopeptidase inhibitor activity	-
100422803	0.5958	0.3628	0.2517	0.4838	0.342	0.2117	0.2726	0.3035	0.1851	PITX3;paired-like homeodomain 3	GO:0005634//nucleus	GO:0045893//positive regulation of transcription, DNA-templated;GO:0002089//lens morphogenesis in camera-type eye;GO:0006366//transcription from RNA polymerase II promoter;GO:0030901//midbrain development;GO:0071542//dopaminergic neuron differentiation	GO:0003700//sequence-specific DNA binding transcription factor activity;GO:0043565//sequence-specific DNA binding	-
100423047	2.2387	3.1297	1.1754	7.3876	7.737	7.9313	6.8653	9.2179	4.3092	ITGB3;	GO:0031528//microvillus membrane;GO:0071062//alphav-beta3 integrin-vitronectin complex;GO:0042470//melanosome;GO:0005634//nucleus;GO:0031092//platelet alpha granule membrane;GO:0031258//lamellipodium membrane;GO:0009897//external side of plasma membrane;GO:0070062//extracellular vesicular exosome;GO:0034683//integrin alphav-beta3 complex;GO:0005925//focal adhesion;GO:0016324//apical plasma membra…	GO:0010745//negative regulation of macrophage derived foam cell differentiation;GO:0032369//negative regulation of lipid transport;GO:0014909//smooth muscle cell migration;GO:0050748//negative regulation of lipoprotein metabolic process;GO:0060055//angiogenesis involved in wound healing;GO:0030949//positive regulation of vascular endothelial growth factor receptor signaling pathway;GO:0045124//re…	GO:0005178//integrin binding;GO:0004872//receptor activity;GO:0043184//vascular endothelial growth factor receptor 2 binding;GO:0002020//protease binding;GO:0050840//extracellular matrix binding;GO:0003756//protein disulfide isomerase activity;GO:0001968//fibronectin binding;GO:0042802//identical protein binding;GO:0005161//platelet-derived growth factor receptor binding	K03161//Systemic lupus erythematosus;Malaria;Viral myocarditis;Allograft rejection;NF-kappa B signaling pathway;Asthma;Cytokine-cytokine receptor interaction;T cell receptor signaling pathway;Primary immunodeficiency;Intestinal immune network for IgA production;Toxoplasmosis;Autoimmune thyroid disease;Cell adhesion molecules (CAMs);K06550//Axon guidance;Cell adhesion molecules (CAMs);K06471//Mala…
100431098	0	0	0	0	0.2678	0	0	0	0.5073	SCGB1A1;secretoglobin%2C family 1A%2C member 1 (uteroglobin)	GO:0005737//cytoplasm;GO:0070062//extracellular vesicular exosome	GO:0043086//negative regulation of catalytic activity;GO:0032713//negative regulation of interleukin-4 production;GO:0000122//negative regulation of transcription from RNA polymerase II promoter;GO:0032714//negative regulation of interleukin-5 production;GO:0007165//signal transduction;GO:0050727//regulation of inflammatory response;GO:0042130//negative regulation of T cell proliferation;GO:00434…	GO:0019834//phospholipase A2 inhibitor activity	-
100462650	0.1055	0.0757	0.0981	0.0524	0.1428	0.1649	0.1549	0.0633	0.2028	SLC26A3;solute carrier family 26 (anion exchanger)%2C member 3	GO:0005887//integral component of plasma membrane;GO:0097225//sperm midpiece;GO:0005622//intracellular	GO:0048240//sperm capacitation;GO:0071320//cellular response to cAMP;GO:1902476//chloride transmembrane transport;GO:0051454//intracellular pH elevation;GO:1902358//sulfate transmembrane transport;GO:0019532//oxalate transport;GO:0015701//bicarbonate transport;GO:0060081//membrane hyperpolarization	GO:0008271//secondary active sulfate transmembrane transporter activity;GO:0015106//bicarbonate transmembrane transporter activity;GO:0015301//anion:anion antiporter activity;GO:0019531//oxalate transmembrane transporter activity;GO:0005254//chloride channel activity	K14078//Mineral absorption;Pancreatic secretion
100462658	0	0	0	0.1279	0	0	0	0.3095	0	CLDN7;claudin 7	GO:0016323//basolateral plasma membrane;GO:0016021//integral component of membrane;GO:0016328//lateral plasma membrane;GO:0005923//tight junction	GO:0002230//positive regulation of defense response to virus by host;GO:0016338//calcium-independent cell-cell adhesion via plasma membrane cell-adhesion molecules	GO:0005198//structural molecule activity;GO:0042802//identical protein binding	K06087//Leukocyte transendothelial migration;Cell adhesion molecules (CAMs);Hepatitis C;Tight junction
100462690	0	0	0.1042	0	0	0	0	0	0	CRISP2;cysteine-rich secretory protein 2	GO:0005576//extracellular region	-	-	-
100462692	0	0.0851	0.0827	0	0	0.2782	0.0746	0.3562	0.076	IL23A;interleukin 23%2C alpha subunit p19	GO:0070743//interleukin-23 complex	GO:0045944//positive regulation of transcription from RNA polymerase II promoter;GO:0042104//positive regulation of activated T cell proliferation;GO:0032819//positive regulation of natural killer cell proliferation;GO:0043382//positive regulation of memory T cell differentiation;GO:0042510//regulation of tyrosine phosphorylation of Stat1 protein;GO:0042520//positive regulation of tyrosine phosph…	GO:0045519//interleukin-23 receptor binding;GO:0005125//cytokine activity	K05426//Pertussis;Jak-STAT signaling pathway;Cytokine-cytokine receptor interaction;Inflammatory bowel disease (IBD);Rheumatoid arthritis;Tuberculosis
100462693	95.5163	96.2258	125.728	87.9134	99.3518	99.9022	130.858	102.58	109.453	NDUFB6;NADH dehydrogenase (ubiquinone) 1 beta subcomplex%2C 6%2C 17kDa	GO:0016021//integral component of membrane;GO:0005747//mitochondrial respiratory chain complex I;GO:0005654//nucleoplasm	GO:0055114//oxidation-reduction process	-	K03962//Alzheimer's disease;Oxidative phosphorylation;Non-alcoholic fatty liver disease (NAFLD);Metabolic pathways;Parkinson's disease;Huntington's disease
100462743	0.0939	0.0899	0.0499	0.0133	0.0121	0.0105	0.0225	0.0322	0	DUOX2;dual oxidase 2	GO:0070062//extracellular vesicular exosome;GO:0016021//integral component of membrane;GO:0016324//apical plasma membrane	GO:0042446//hormone biosynthetic process;GO:0048855//adenohypophysis morphogenesis;GO:0055114//oxidation-reduction process;GO:0048839//inner ear development;GO:0006590//thyroid hormone generation;GO:0009615//response to virus;GO:0006979//response to oxidative stress;GO:0042335//cuticle development;GO:0030282//bone mineralization;GO:0051591//response to cAMP;GO:0030878//thyroid gland development;G…	GO:0004601//peroxidase activity;GO:0016174//NAD(P)H oxidase activity;GO:0005509//calcium ion binding;GO:0020037//heme binding	-
100499498	25.0106	18.5558	20.0317	22.2507	20.076	25.4606	22.6559	19.1589	27.5029	MKRN1;	-	GO:0000209//protein polyubiquitination	GO:0008270//zinc ion binding;GO:0004842//ubiquitin-protein transferase activity;GO:0003682//chromatin binding;GO:0016874//ligase activity;GO:0044822//poly(A) RNA binding;GO:0005515//protein binding	-
100499499	61.6298	67.99	59.1762	57.7253	57.129	58.2803	57.8336	59.014	55.9909	WSB2;	GO:0005622//intracellular	GO:0016567//protein ubiquitination;GO:0035556//intracellular signal transduction	-	-
100499506	0	0.0595	0	0	0	0	0.1044	0.0498	0	IL25;interleukin 25	GO:0005615//extracellular space	GO:0009620//response to fungus;GO:0009624//response to nematode;GO:0030222//eosinophil differentiation;GO:0006954//inflammatory response;GO:0045944//positive regulation of transcription from RNA polymerase II promoter;GO:0007166//cell surface receptor signaling pathway	GO:0005126//cytokine receptor binding;GO:0005125//cytokine activity	K05493//Cytokine-cytokine receptor interaction
100500730	0	0	0	0	0	0	0	0.2635	0	HAMP;hepcidin antimicrobial peptide	GO:0005615//extracellular space;GO:0005634//nucleus	GO:0043032//positive regulation of macrophage activation;GO:1903364//positive regulation of cellular protein catabolic process;GO:0033619//membrane protein proteolysis;GO:0006879//cellular iron ion homeostasis;GO:0007259//JAK-STAT cascade;GO:0002092//positive regulation of receptor internalization;GO:0002262//myeloid cell homeostasis;GO:0045944//positive regulation of transcription from RNA polym…	GO:0005179//hormone activity;GO:0005507//copper ion binding	-
100500776	10.7832	10.4614	11.7642	12.5338	13.3393	11.5585	10.6177	12.0312	10.2878	DNMT3A;	GO:0001741//XY body;GO:0000775//chromosome, centromeric region;GO:0016363//nuclear matrix;GO:0005654//nucleoplasm;GO:0005737//cytoplasm;GO:0005720//nuclear heterochromatin;GO:0000791//euchromatin	GO:0043045//DNA methylation involved in embryo development;GO:0006349//regulation of gene expression by genetic imprinting;GO:0000122//negative regulation of transcription from RNA polymerase II promoter;GO:0043046//DNA methylation involved in gamete generation;GO:0071230//cellular response to amino acid stimulus;GO:0006346//methylation-dependent chromatin silencing;GO:0044027//hypermethylation o…	GO:0042802//identical protein binding;GO:0003886//DNA (cytosine-5-)-methyltransferase activity;GO:0003682//chromatin binding	K17398//Metabolic pathways;Cysteine and methionine metabolism;MicroRNAs in cancer
100500777	105.192	104.016	106.705	125.584	95.9468	99.6694	120.77	101.003	113.933	MAPRE1;	GO:0031253//cell projection membrane;GO:0035371//microtubule plus-end;GO:0005813//centrosome;GO:0005819//spindle;GO:0005794//Golgi apparatus;GO:0005720//nuclear heterochromatin;GO:0005881//cytoplasmic microtubule;GO:0005654//nucleoplasm;GO:0030981//cortical microtubule cytoskeleton	GO:1903033//positive regulation of microtubule plus-end binding;GO:0031503//protein complex localization;GO:0007067//mitotic nuclear division;GO:0031115//negative regulation of microtubule polymerization;GO:0035372//protein localization to microtubule;GO:0051573//negative regulation of histone H3-K9 methylation;GO:0051571//positive regulation of histone H3-K4 methylation;GO:0006346//methylation-d…	GO:0009008//DNA-methyltransferase activity;GO:0003677//DNA binding;GO:0051010//microtubule plus-end binding;GO:0003714//transcription corepressor activity;GO:0044822//poly(A) RNA binding	-
100500781	0	0.0173	0	0	0	0.0141	0	0	0.0154	VIPR2;	GO:0016021//integral component of membrane;GO:0005886//plasma membrane	GO:0007166//cell surface receptor signaling pathway;GO:0007186//G-protein coupled receptor signaling pathway	GO:0004999//vasoactive intestinal polypeptide receptor activity	K04590//cAMP signaling pathway;Neuroactive ligand-receptor interaction
100500782	0.0503	0	0	0.0499	0	0	0	0.0402	0	VIPR1;	GO:0016021//integral component of membrane;GO:0005886//plasma membrane;GO:0043235//receptor complex	GO:0007186//G-protein coupled receptor signaling pathway;GO:0007166//cell surface receptor signaling pathway	GO:0004999//vasoactive intestinal polypeptide receptor activity	K04589//Neuroactive ligand-receptor interaction
100505388	0.3377	0.1257	0.1046	0.391	0.2031	0.4839	0.6767	0.6158	0.5289	MRC1;mannose receptor%2C C type 1	GO:0005886//plasma membrane;GO:0010008//endosome membrane;GO:0009986//cell surface	GO:0007165//signal transduction;GO:0071353//cellular response to interleukin-4;GO:0071346//cellular response to interferon-gamma;GO:0006898//receptor-mediated endocytosis;GO:0071222//cellular response to lipopolysaccharide	GO:0004888//transmembrane signaling receptor activity;GO:0005537//mannose binding	K06560//Tuberculosis;Phagosome
100505402	9.9619	6.8568	11.05	12.8378	16.4726	11.3981	9.5905	9.4482	9.8299	BCL2L11;	GO:0005874//microtubule;GO:0005739//mitochondrion;GO:0005829//cytosol;GO:0097136//Bcl-2 family protein complex;GO:0097141//BIM-BCL-2 complex;GO:0019898//extrinsic component of membrane;GO:0097140//BIM-BCL-xl complex	GO:0009791//post-embryonic development;GO:0048563//post-embryonic organ morphogenesis;GO:0001783//B cell apoptotic process;GO:0008637//apoptotic mitochondrial changes;GO:0008630//intrinsic apoptotic signaling pathway in response to DNA damage;GO:0008584//male gonad development;GO:0070242//thymocyte apoptotic process;GO:0043525//positive regulation of neuron apoptotic process;GO:0043280//positive …	GO:0008017//microtubule binding	K16341//FoxO signaling pathway;PI3K-Akt signaling pathway;Non-alcoholic fatty liver disease (NAFLD);MicroRNAs in cancer
100505403	28.3247	24.0806	24.6001	28.1459	25.1101	28.4254	30.6686	26.7695	26.0043	DAXX;	GO:0000792//heterochromatin;GO:0000775//chromosome, centromeric region;GO:0016605//PML body;GO:0070603//SWI/SNF superfamily-type complex	GO:0006338//chromatin remodeling;GO:2001235//positive regulation of apoptotic signaling pathway;GO:1901216//positive regulation of neuron death;GO:0032147//activation of protein kinase activity;GO:0031396//regulation of protein ubiquitination;GO:0000281//mitotic cytokinesis;GO:0030521//androgen receptor signaling pathway;GO:0006334//nucleosome assembly;GO:0045892//negative regulation of transcrip…	GO:0002039//p53 binding;GO:0042393//histone binding;GO:0047485//protein N-terminus binding;GO:0050681//androgen receptor binding;GO:0042803//protein homodimerization activity;GO:0030295//protein kinase activator activity;GO:0031625//ubiquitin protein ligase binding;GO:0019901//protein kinase binding;GO:0008134//transcription factor binding;GO:0003714//transcription corepressor activity	K02308//Amyotrophic lateral sclerosis (ALS);Herpes simplex infection;MAPK signaling pathway
100505404	4.8897	4.5962	4.892	4.368	5.5525	4.9461	5.887	5.6189	5.5039	MCPH1;	GO:0005623//cell	GO:0043549//regulation of kinase activity;GO:0021987//cerebral cortex development;GO:0050727//regulation of inflammatory response;GO:0046605//regulation of centrosome cycle;GO:0071539//protein localization to centrosome;GO:0060348//bone development;GO:0060623//regulation of chromosome condensation;GO:0000132//establishment of mitotic spindle orientation;GO:0010468//regulation of gene expression;G…	-	-
100505405	2.8986	3.1697	0.9157	1.1054	1.8934	1.6853	1.3295	1.7376	1.5613	PEG3;	GO:0005654//nucleoplasm	GO:0000122//negative regulation of transcription from RNA polymerase II promoter	GO:0003676//nucleic acid binding;GO:0046872//metal ion binding;GO:0003700//sequence-specific DNA binding transcription factor activity	-
100526668	0.2047	0.028	0.1087	0.0871	0.0791	0.2286	0.0736	0.2341	0.0749	TTPA;tocopherol (alpha) transfer protein	GO:0005622//intracellular	GO:0044765//single-organism transport;GO:0042360//vitamin E metabolic process;GO:0001892//embryonic placenta development;GO:0051180//vitamin transport;GO:0090212//negative regulation of establishment of blood-brain barrier;GO:0046909//intermembrane transport;GO:0009636//response to toxic substance;GO:0001890//placenta development;GO:0044763//single-organism cellular process	GO:0005215//transporter activity;GO:0043325//phosphatidylinositol-3,4-bisphosphate binding;GO:1902936//phosphatidylinositol bisphosphate binding;GO:0005546//phosphatidylinositol-4,5-bisphosphate binding	-
100526780	0.0919	0.5277	0.2563	0.0912	0	0.1078	0.0386	0.2208	0	LOC100526780;keratin 83	GO:0045095//keratin filament	-	GO:0005198//structural molecule activity	-
100526817	0.0764	0.1463	0	0	0	0	0.1924	0.0612	0	MYOZ2;myozenin 2	GO:0030018//Z disc;GO:0015629//actin cytoskeleton	-	GO:0003779//actin binding;GO:0031433//telethonin binding	-
100527962	3.4352	4.7184	3.1412	5.3344	5.8477	5.76	6.4602	6.3434	4.5911	ZNF33B;zinc finger protein 33B	GO:0005622//intracellular	GO:0006355//regulation of transcription, DNA-templated	GO:0003676//nucleic acid binding;GO:0046872//metal ion binding	-
100528008	0.0139	0	0	0	0	0	0	0	0	TOPAZ1;	GO:0005829//cytosol	-	GO:0046872//metal ion binding	-
100528009	10.7437	41.902	21.9825	1.7029	3.9429	4.4064	6.5791	3.5976	1.9891	RHCG;Rh family%2C C glycoprotein	GO:0016324//apical plasma membrane;GO:0005887//integral component of plasma membrane;GO:0016323//basolateral plasma membrane;GO:0031410//cytoplasmic vesicle;GO:0070062//extracellular vesicular exosome	GO:0006873//cellular ion homeostasis;GO:0070634//transepithelial ammonium transport;GO:0006885//regulation of pH;GO:0072488//ammonium transmembrane transport	GO:0030506//ankyrin binding;GO:0008519//ammonium transmembrane transporter activity	-
100528010	0.3236	0	0	0	0	0.1012	0.1629	0.0518	0	AVPR1A;arginine vasopressin receptor 1A	GO:0005887//integral component of plasma membrane	GO:0045907//positive regulation of vasoconstriction;GO:0007186//G-protein coupled receptor signaling pathway;GO:0032870//cellular response to hormone stimulus;GO:0042711//maternal behavior;GO:1901652//response to peptide;GO:0001992//regulation of systemic arterial blood pressure by vasopressin	GO:0042277//peptide binding;GO:0005000//vasopressin receptor activity	K04226//Calcium signaling pathway;Vascular smooth muscle contraction;Phospholipase D signaling pathway;Neuroactive ligand-receptor interaction
100528011	0.0772	0	0	0	0	0	0.0647	0	0	AVPR2;arginine vasopressin receptor 2	GO:0005887//integral component of plasma membrane;GO:0005622//intracellular	GO:0045907//positive regulation of vasoconstriction;GO:0007186//G-protein coupled receptor signaling pathway;GO:0032609//interferon-gamma production;GO:0001992//regulation of systemic arterial blood pressure by vasopressin;GO:0007249//I-kappaB kinase/NF-kappaB signaling;GO:0034097//response to cytokine;GO:0010628//positive regulation of gene expression;GO:0032870//cellular response to hormone sti…	GO:0042277//peptide binding;GO:0005000//vasopressin receptor activity	K04228//Neuroactive ligand-receptor interaction;Phospholipase D signaling pathway;Vasopressin-regulated water reabsorption
100528012	12.2505	11.8619	13.835	9.7128	11.0067	10.7771	12.8961	10.2182	11.007	HMBS;	-	GO:0018160//peptidyl-pyrromethane cofactor linkage;GO:0006782//protoporphyrinogen IX biosynthetic process	GO:0004418//hydroxymethylbilane synthase activity	K01749//Metabolic pathways;Biosynthesis of secondary metabolites;Porphyrin and chlorophyll metabolism
100528013	26.5309	32.0055	23.1332	27.2534	25.9269	32.8346	28.8951	30.6054	31.6202	C3H12orf29;chromosome unknown open reading frame%2C human C12orf29	-	GO:0002244//hematopoietic progenitor cell differentiation	-	-
100528014	24.9088	36.3491	35.3912	28.4647	26.9649	32.333	28.1215	29.0549	26.9315	MYOZ3;myozenin 3	GO:0030018//Z disc	-	-	-
100529154	82.5578	66.5607	42.7693	91.2749	117.294	67.6375	65.7244	75.0324	84.5001	NUDT9;nudix (nucleoside diphosphate linked moiety X)-type motif 9	GO:0070062//extracellular vesicular exosome	GO:0046709//IDP catabolic process;GO:0046032//ADP catabolic process	GO:0043262//adenosine-diphosphatase activity;GO:0047631//ADP-ribose diphosphatase activity	K13988//Purine metabolism
100534647	97.2206	51.5265	105.174	139.764	200.34	142.92	71.3566	129.073	155.816	IFI30;interferon%2C gamma-inducible protein 30	GO:0005576//extracellular region;GO:0005886//plasma membrane;GO:0005764//lysosome;GO:0030054//cell junction	GO:0050821//protein stabilization;GO:0019886//antigen processing and presentation of exogenous peptide antigen via MHC class II;GO:0042590//antigen processing and presentation of exogenous peptide antigen via MHC class I;GO:0048147//negative regulation of fibroblast proliferation;GO:0055114//oxidation-reduction process	GO:0016667//oxidoreductase activity, acting on a sulfur group of donors	K08059//Antigen processing and presentation;K02649//Pancreatic cancer;Amoebiasis;Signaling pathways regulating pluripotency of stem cells;Glioma;VEGF signaling pathway;Ras signaling pathway;Non-small cell lung cancer;Proteoglycans in cancer;Phospholipase D signaling pathway;Hepatitis C;Osteoclast differentiation;Colorectal cancer;Bacterial invasion of epithelial cells;Chagas disease (American try…
100534656	0	0	0.0145	0	0	0	0.013	0.0125	0	HNF4A;hepatocyte nuclear factor 4%2C alpha	GO:0005737//cytoplasm;GO:0005634//nucleus	GO:0019216//regulation of lipid metabolic process;GO:0030308//negative regulation of cell growth;GO:0023019//signal transduction involved in regulation of gene expression;GO:0050796//regulation of insulin secretion;GO:0060395//SMAD protein signal transduction;GO:0006591//ornithine metabolic process;GO:0007548//sex differentiation;GO:0007596//blood coagulation;GO:0045944//positive regulation of tr…	GO:0000979//RNA polymerase II core promoter sequence-specific DNA binding;GO:0004879//ligand-activated sequence-specific DNA binding RNA polymerase II transcription factor activity;GO:0005504//fatty acid binding;GO:0003705//RNA polymerase II distal enhancer sequence-specific DNA binding transcription factor activity;GO:0042803//protein homodimerization activity;GO:0003707//steroid hormone recepto…	K07292//Maturity onset diabetes of the young;AMPK signaling pathway
100568285	0	0.0462	0	0	0	0	0	0	0	CYP2E1;cytochrome P450%2C family 2%2C subfamily E%2C polypeptide 1	GO:0005789//endoplasmic reticulum membrane	GO:0006805//xenobiotic metabolic process;GO:0055114//oxidation-reduction process;GO:0008202//steroid metabolic process;GO:0042738//exogenous drug catabolic process;GO:0019373//epoxygenase P450 pathway;GO:0016098//monoterpenoid metabolic process;GO:0046483//heterocycle metabolic process	GO:0019825//oxygen binding;GO:0070330//aromatase activity;GO:0016709//oxidoreductase activity, acting on paired donors, with incorporation or reduction of molecular oxygen, NAD(P)H as one donor, and incorporation of one atom of oxygen;GO:0005506//iron ion binding;GO:0020037//heme binding;GO:0019899//enzyme binding;GO:0008392//arachidonic acid epoxygenase activity;GO:0008395//steroid hydroxylase a…	K07415//Non-alcoholic fatty liver disease (NAFLD);Steroid hormone biosynthesis;Drug metabolism - cytochrome P450;Chemical carcinogenesis;Metabolism of xenobiotics by cytochrome P450;Linoleic acid metabolism;Arachidonic acid metabolism;Metabolic pathways
100568289	0	0.0405	0	0	0	0	0	0	0	CYP2A6;	GO:0005789//endoplasmic reticulum membrane	GO:0055114//oxidation-reduction process;GO:0006805//xenobiotic metabolic process;GO:0009804//coumarin metabolic process;GO:0019373//epoxygenase P450 pathway;GO:0042738//exogenous drug catabolic process	GO:0070330//aromatase activity;GO:0008395//steroid hydroxylase activity;GO:0008392//arachidonic acid epoxygenase activity;GO:0005506//iron ion binding;GO:0020037//heme binding;GO:0019825//oxygen binding	K17685//Metabolism of xenobiotics by cytochrome P450;Chemical carcinogenesis
100568291	12.4529	12.1135	7.3192	12.4115	13.1814	13.0592	11.6172	11.73	12.0962	GTF2A1;	GO:0005672//transcription factor TFIIA complex;GO:0005737//cytoplasm	GO:0006366//transcription from RNA polymerase II promoter	GO:0017025//TBP-class protein binding;GO:0003677//DNA binding;GO:0046982//protein heterodimerization activity	K03122//Viral carcinogenesis;Basal transcription factors
100568293	0.5828	0.4225	0.5088	0.2805	0.3505	0.3313	0.6518	0.2545	0.3621	DDX4;	GO:0005634//nucleus;GO:0033391//chromatoid body;GO:0048471//perinuclear region of cytoplasm;GO:0071546//pi-body;GO:0071547//piP-body	GO:0007283//spermatogenesis;GO:0007141//male meiosis I;GO:0030317//sperm motility;GO:0007275//multicellular organismal development;GO:0032880//regulation of protein localization;GO:0010501//RNA secondary structure unwinding;GO:0008152//metabolic process	GO:0005524//ATP binding;GO:0003676//nucleic acid binding;GO:0004004//ATP-dependent RNA helicase activity;GO:0004386//helicase activity	-
100579169	198.304	140.857	282.586	182.589	351.155	178.736	184.873	172.178	158.521	GSN;gelsolin	GO:0070062//extracellular vesicular exosome;GO:0005925//focal adhesion;GO:0005886//plasma membrane;GO:0072562//blood microparticle;GO:0002102//podosome;GO:0030027//lamellipodium;GO:0005634//nucleus;GO:0030478//actin cap;GO:0016528//sarcoplasm	GO:0042989//sequestering of actin monomers;GO:0051127//positive regulation of actin nucleation;GO:0071801//regulation of podosome assembly;GO:0097017//renal protein absorption;GO:1990000//amyloid fibril formation;GO:2001269//positive regulation of cysteine-type endopeptidase activity involved in apoptotic signaling pathway;GO:0097284//hepatocyte apoptotic process;GO:0046597//negative regulation o…	GO:0045159//myosin II binding;GO:0019904//protein domain specific binding;GO:0005509//calcium ion binding;GO:0003779//actin binding	K05768//Viral carcinogenesis;Fc gamma R-mediated phagocytosis;Regulation of actin cytoskeleton
100579170	0	0	0	0	0	0	0	0.0524	0	LYZL4;lysozyme-like 4	GO:0005576//extracellular region;GO:0005634//nucleus	GO:0008152//metabolic process	GO:0003796//lysozyme activity	-
100616075	0	0.0117	0	0	0	0	0	0	0.0313	PIWIL2;	GO:0071546//pi-body;GO:0005844//polysome;GO:0097433//dense body;GO:0010370//perinucleolar chromocenter;GO:0033391//chromatoid body	GO:0045727//positive regulation of translation;GO:0030718//germ-line stem cell maintenance;GO:0007283//spermatogenesis;GO:2000617//positive regulation of histone H3-K9 acetylation;GO:0000966//RNA 5'-end processing;GO:0031047//gene silencing by RNA;GO:0043046//DNA methylation involved in gamete generation;GO:0060903//positive regulation of meiosis I;GO:0048477//oogenesis;GO:0034587//piRNA metaboli…	GO:0003729//mRNA binding	K02156//Dorso-ventral axis formation
100620046	18.5762	18.4469	16.7953	18.5468	19.0744	18.0555	17.0924	16.5249	16.4691	TOB2;transducer of ERBB2%2C 2	-	GO:0050789//regulation of biological process	-	K14443//RNA degradation
100620047	14.833	13.9602	14.379	15.6275	17.3834	13.6135	11.4733	15.6718	12.074	BTG2;BTG family%2C member 2	GO:0070062//extracellular vesicular exosome	GO:0008306//associative learning;GO:2000178//negative regulation of neural precursor cell proliferation;GO:0021954//central nervous system neuron development;GO:0017148//negative regulation of translation;GO:0021542//dentate gyrus development;GO:0035914//skeletal muscle cell differentiation;GO:0060213//positive regulation of nuclear-transcribed mRNA poly(A) tail shortening;GO:0009952//anterior/po…	-	K14443//RNA degradation
100620048	23.3043	24.4347	15.1309	27.4001	29.9612	27.366	26.125	23.8018	28.4199	B4GALT1;UDP-Gal:betaGlcNAc beta 1%2C4- galactosyltransferase%2C polypeptide 1	GO:0005615//extracellular space;GO:0031526//brush border membrane;GO:0009897//external side of plasma membrane;GO:0070062//extracellular vesicular exosome;GO:0030057//desmosome;GO:0016021//integral component of membrane;GO:0030112//glycocalyx;GO:0016323//basolateral plasma membrane;GO:0032580//Golgi cisterna membrane;GO:0000138//Golgi trans cisterna;GO:0030175//filopodium	GO:0007155//cell adhesion;GO:0030198//extracellular matrix organization;GO:0051270//regulation of cellular component movement;GO:0002064//epithelial cell development;GO:0007339//binding of sperm to zona pellucida;GO:0045136//development of secondary sexual characteristics;GO:0007341//penetration of zona pellucida;GO:0050900//leukocyte migration;GO:0002526//acute inflammatory response;GO:0006487//…	GO:0048487//beta-tubulin binding;GO:0003831//beta-N-acetylglucosaminylglycopeptide beta-1,4-galactosyltransferase activity;GO:0003945//N-acetyllactosamine synthase activity;GO:0043014//alpha-tubulin binding;GO:0042803//protein homodimerization activity;GO:0004461//lactose synthase activity;GO:0030145//manganese ion binding	K07966//Glycosphingolipid biosynthesis - lacto and neolacto series;Metabolic pathways;Various types of N-glycan biosynthesis;Galactose metabolism;N-Glycan biosynthesis;Other types of O-glycan biosynthesis;Glycosaminoglycan biosynthesis - keratan sulfate
100620049	28.6026	25.4269	29.3814	33.3917	34.5987	31.4635	32.7769	28.1399	31.2554	BTG3;BTG family%2C member 3	GO:0005737//cytoplasm	GO:0045930//negative regulation of mitotic cell cycle	-	K14443//RNA degradation
100620050	6.5037	9.6928	12.1622	5.8879	8.0534	7.0553	7.5714	5.7592	4.815	KCNMB4;	GO:0008076//voltage-gated potassium channel complex	GO:0005513//detection of calcium ion;GO:0007596//blood coagulation;GO:0019229//regulation of vasoconstriction;GO:0019228//neuronal action potential;GO:0046928//regulation of neurotransmitter secretion;GO:0071805//potassium ion transmembrane transport	GO:0005515//protein binding;GO:0015459//potassium channel regulator activity;GO:0015269//calcium-activated potassium channel activity	-
100620053	0.0314	0	0	0	0	0.0245	0	0	0	KCNMB2;	-	-	-	K04938//Insulin secretion;cGMP-PKG signaling pathway;Vascular smooth muscle contraction
100628316	8.6481	7.0159	8.4412	8.0892	7.6859	7.5585	8.3579	7.1386	8.0643	ZNF496;zinc finger protein 496	GO:0016604//nuclear body	GO:0000122//negative regulation of transcription from RNA polymerase II promoter;GO:0045893//positive regulation of transcription, DNA-templated	GO:0003677//DNA binding;GO:0000981//sequence-specific DNA binding RNA polymerase II transcription factor activity;GO:0046872//metal ion binding;GO:0043621//protein self-association	-
100642178	6.4788	3.8261	3.9985	14.0667	6.5748	7.3983	6.3261	5.1465	9.253	HDAC9;histone deacetylase 9	GO:0043234//protein complex;GO:0005634//nucleus	GO:0045892//negative regulation of transcription, DNA-templated;GO:0016575//histone deacetylation	GO:0019899//enzyme binding;GO:0033558//protein deacetylase activity	K11409//Viral carcinogenesis;Alcoholism
100642179	0.1032	0	0	0	0.0233	0	0	0.0207	0	SLC22A3;	GO:0005887//integral component of plasma membrane	GO:0032098//regulation of appetite;GO:1901998//toxin transport;GO:0051615//histamine uptake;GO:0044281//small molecule metabolic process;GO:0072488//ammonium transmembrane transport;GO:0015872//dopamine transport;GO:0015695//organic cation transport;GO:0006855//drug transmembrane transport;GO:0015697//quaternary ammonium group transport	GO:0015651//quaternary ammonium group transmembrane transporter activity;GO:0019534//toxin transporter activity;GO:0005515//protein binding;GO:0005329//dopamine transmembrane transporter activity	K08200//Choline metabolism in cancer
100642180	0.1891	0.2715	0.1318	0.0469	0	0.037	0.0793	0.1136	0	FGF5;fibroblast growth factor 5	GO:0005576//extracellular region;GO:0005615//extracellular space;GO:0005622//intracellular	GO:0007173//epidermal growth factor receptor signaling pathway;GO:0023019//signal transduction involved in regulation of gene expression;GO:0048011//neurotrophin TRK receptor signaling pathway;GO:0000186//activation of MAPKK activity;GO:0051781//positive regulation of cell division;GO:0010001//glial cell differentiation;GO:0048015//phosphatidylinositol-mediated signaling;GO:0008543//fibroblast gr…	GO:0008083//growth factor activity;GO:0005104//fibroblast growth factor receptor binding	K05093//Ras signaling pathway;MAPK signaling pathway;Prostate cancer;PI3K-Akt signaling pathway;Regulation of actin cytoskeleton;Rap1 signaling pathway;Signaling pathways regulating pluripotency of stem cells;Pathways in cancer;Endocytosis;Central carbon metabolism in cancer;K04358//PI3K-Akt signaling pathway;MAPK signaling pathway;Melanoma;Ras signaling pathway;Rap1 signaling pathway;Regulation …
100642181	8.7427	9.3642	8.0041	6.2167	8.8281	7.5476	7.0052	8.9845	8.5832	SRD5A1;	GO:0016021//integral component of membrane;GO:0005789//endoplasmic reticulum membrane	GO:0008202//steroid metabolic process;GO:0055114//oxidation-reduction process;GO:0030154//cell differentiation;GO:0007548//sex differentiation	GO:0003865//3-oxo-5-alpha-steroid 4-dehydrogenase activity;GO:0047751//cholestenone 5-alpha-reductase activity	K12343//Steroid hormone biosynthesis
100653388	26.9231	21.5259	22.973	15.8952	19.5906	20.7202	15.1021	17.7723	16.8104	NR5A2;nuclear receptor subfamily 5%2C group A%2C member 2	GO:0005654//nucleoplasm;GO:0005737//cytoplasm;GO:0090575//RNA polymerase II transcription factor complex	GO:0043401//steroid hormone mediated signaling pathway;GO:0008206//bile acid metabolic process;GO:0030855//epithelial cell differentiation;GO:0045944//positive regulation of transcription from RNA polymerase II promoter;GO:0031018//endocrine pancreas development;GO:0030522//intracellular receptor signaling pathway;GO:0042127//regulation of cell proliferation;GO:0042632//cholesterol homeostasis;GO…	GO:0005515//protein binding;GO:0005543//phospholipid binding;GO:0003682//chromatin binding;GO:0004879//ligand-activated sequence-specific DNA binding RNA polymerase II transcription factor activity;GO:0001077//RNA polymerase II core promoter proximal region sequence-specific DNA binding transcription factor activity involved in positive regulation of transcription;GO:0003707//steroid hormone rece…	K08027//Maturity onset diabetes of the young
100820736	0.0118	0.0169	0.0055	0.0117	0.0106	0.0046	0.0049	0.0189	0.0201	IL12RB2;interleukin 12 receptor%2C beta 2	GO:0042022//interleukin-12 receptor complex;GO:0009897//external side of plasma membrane	GO:0032496//response to lipopolysaccharide;GO:0035722//interleukin-12-mediated signaling pathway;GO:0018108//peptidyl-tyrosine phosphorylation;GO:0032729//positive regulation of interferon-gamma production	GO:0016517//interleukin-12 receptor activity;GO:0019972//interleukin-12 binding;GO:0019901//protein kinase binding	K05064//Cytokine-cytokine receptor interaction;Inflammatory bowel disease (IBD);Jak-STAT signaling pathway
100820737	828.133	1103.47	1246.64	426.597	371.991	978.606	769.026	663.277	384.235	MFGE8;	GO:0009897//external side of plasma membrane;GO:0019897//extrinsic component of plasma membrane;GO:0070062//extracellular vesicular exosome;GO:0005615//extracellular space;GO:0031012//extracellular matrix	GO:0007338//single fertilization;GO:0006910//phagocytosis, recognition;GO:0001525//angiogenesis;GO:2000427//positive regulation of apoptotic cell clearance;GO:0007155//cell adhesion;GO:0006911//phagocytosis, engulfment	GO:0008429//phosphatidylethanolamine binding;GO:0001786//phosphatidylserine binding;GO:0005178//integrin binding	-
100820738	32.4036	21.3962	24.6402	29.637	25.1234	26.5839	29.764	25.0852	29.7399	AKIRIN2;akirin 2	GO:0005634//nucleus	GO:0006355//regulation of transcription, DNA-templated;GO:0048522//positive regulation of cellular process;GO:0010629//negative regulation of gene expression;GO:0044707//single-multicellular organism process	GO:0019899//enzyme binding	-
100820740	0.2709	0.2291	0.205	0.1438	0.125	0.1428	0.1374	0.1009	0.0861	TNXB;	GO:0005583//fibrillar collagen trimer;GO:0005622//intracellular	GO:0044255//cellular lipid metabolic process;GO:0032963//collagen metabolic process;GO:0007155//cell adhesion;GO:0048251//elastic fiber assembly;GO:0030036//actin cytoskeleton organization	GO:0008201//heparin binding;GO:0005178//integrin binding	K06788//Viral myocarditis;K06252//PI3K-Akt signaling pathway;Focal adhesion;ECM-receptor interaction;MicroRNAs in cancer;K06589//Focal adhesion;Arrhythmogenic right ventricular cardiomyopathy (ARVC);PI3K-Akt signaling pathway;Regulation of actin cytoskeleton;Hypertrophic cardiomyopathy (HCM);ECM-receptor interaction;Dilated cardiomyopathy;K06257//Proteoglycans in cancer;Cell adhesion molecules (C…
100820742	435.667	436.139	402.172	347.068	429.255	386.831	385.273	307.493	335.481	GPX1;	GO:0005737//cytoplasm	GO:0006979//response to oxidative stress;GO:1902905//positive regulation of fibril organization;GO:0042744//hydrogen peroxide catabolic process;GO:0006749//glutathione metabolic process;GO:0055114//oxidation-reduction process	GO:0004602//glutathione peroxidase activity	K00432//Glutathione metabolism;Arachidonic acid metabolism;Thyroid hormone synthesis
100820743	0.132	0.0632	0.2147	0.0328	0.0298	0.1032	0.0831	0.0793	0.0564	PRRT1;	-	-	-	-
100820744	0.3585	0.049	0.0952	0.1017	0.5082	0.1601	0.2578	0.328	0.2188	ACP5;acid phosphatase 5%2C tartrate resistant	GO:0070062//extracellular vesicular exosome;GO:0005764//lysosome	GO:0050830//defense response to Gram-positive bacterium;GO:0055072//iron ion homeostasis;GO:0050728//negative regulation of inflammatory response;GO:0034097//response to cytokine;GO:0032695//negative regulation of interleukin-12 production;GO:0032929//negative regulation of superoxide anion generation;GO:0045019//negative regulation of nitric oxide biosynthetic process;GO:0045453//bone resorption…	GO:0003993//acid phosphatase activity;GO:0008199//ferric iron binding;GO:0008198//ferrous iron binding	K14379//Lysosome;Rheumatoid arthritis;Osteoclast differentiation
100820745	0.0223	0	0	0.0664	0	0	0.0187	0	0.0381	BTNL2;	GO:0016021//integral component of membrane	GO:0050860//negative regulation of T cell receptor signaling pathway;GO:0042102//positive regulation of T cell proliferation;GO:1900042//positive regulation of interleukin-2 secretion	GO:0005102//receptor binding	-
100820746	283.496	540.032	292.536	156.465	93.7896	199.229	127.821	307.596	159.996	ANKRD1;ankyrin repeat domain 1 (cardiac muscle)	GO:0048471//perinuclear region of cytoplasm;GO:0005829//cytosol;GO:0005667//transcription factor complex;GO:0031674//I band;GO:0005730//nucleolus	GO:0071260//cellular response to mechanical stimulus;GO:0055008//cardiac muscle tissue morphogenesis;GO:0045944//positive regulation of transcription from RNA polymerase II promoter;GO:2000279//negative regulation of DNA biosynthetic process;GO:0071222//cellular response to lipopolysaccharide;GO:0043517//positive regulation of DNA damage response, signal transduction by p53 class mediator;GO:0071…	GO:0003779//actin binding;GO:0042826//histone deacetylase binding;GO:0002039//p53 binding;GO:0003677//DNA binding;GO:0031432//titin binding;GO:0001105//RNA polymerase II transcription coactivator activity;GO:0070412//R-SMAD binding;GO:0003714//transcription corepressor activity;GO:0001085//RNA polymerase II transcription factor binding	K10380//Proteoglycans in cancer
100820747	0	0	0	0	0	0	0	0	0.047	GATA1;GATA binding protein 1 (globin transcription factor 1)	GO:0005654//nucleoplasm;GO:0017053//transcriptional repressor complex;GO:0005667//transcription factor complex	GO:0048821//erythrocyte development;GO:0097028//dendritic cell differentiation;GO:0070527//platelet aggregation;GO:0010724//regulation of definitive erythrocyte differentiation;GO:2001240//negative regulation of extrinsic apoptotic signaling pathway in absence of ligand;GO:0010559//regulation of glycoprotein biosynthetic process;GO:0048565//digestive tract development;GO:0007507//heart developmen…	GO:0001077//RNA polymerase II core promoter proximal region sequence-specific DNA binding transcription factor activity involved in positive regulation of transcription;GO:0001158//enhancer sequence-specific DNA binding;GO:0001078//RNA polymerase II core promoter proximal region sequence-specific DNA binding transcription factor activity involved in negative regulation of transcription;GO:0000979…	-
100820749	26.9764	26.1907	35.2843	19.7661	17.1233	21.6599	20.2589	20.6253	17.5189	GATA4;	GO:0005654//nucleoplasm;GO:0090575//RNA polymerase II transcription factor complex	GO:0007492//endoderm development;GO:0007178//transmembrane receptor protein serine/threonine kinase signaling pathway;GO:0045944//positive regulation of transcription from RNA polymerase II promoter;GO:0003012//muscle system process;GO:0007596//blood coagulation;GO:0051240//positive regulation of multicellular organismal process;GO:0048546//digestive tract morphogenesis;GO:0048646//anatomical str…	GO:0000977//RNA polymerase II regulatory region sequence-specific DNA binding;GO:0070410//co-SMAD binding;GO:0000981//sequence-specific DNA binding RNA polymerase II transcription factor activity;GO:0008134//transcription factor binding;GO:0003713//transcription coactivator activity;GO:0001076//RNA polymerase II transcription factor binding transcription factor activity	K09183//cGMP-PKG signaling pathway;Thyroid hormone signaling pathway
100820750	0.7392	0.8048	0.687	0.1897	0.3794	0.1693	0.3848	0.3061	0.2939	GATA5;	GO:0005667//transcription factor complex;GO:0005634//nucleus	GO:0060575//intestinal epithelial cell differentiation;GO:0045165//cell fate commitment;GO:0009888//tissue development;GO:0048646//anatomical structure formation involved in morphogenesis;GO:0071773//cellular response to BMP stimulus;GO:0006357//regulation of transcription from RNA polymerase II promoter;GO:0009887//organ morphogenesis;GO:0007507//heart development;GO:0048468//cell development;GO…	GO:0008270//zinc ion binding;GO:0000977//RNA polymerase II regulatory region sequence-specific DNA binding;GO:0001085//RNA polymerase II transcription factor binding;GO:0003682//chromatin binding;GO:0046872//metal ion binding;GO:0001158//enhancer sequence-specific DNA binding;GO:0003705//RNA polymerase II distal enhancer sequence-specific DNA binding transcription factor activity;GO:0001228//RNA …	-
100820751	29.0288	34.8614	35.1426	20.0358	15.1892	22.2898	26.3157	27.0093	24.4111	GATA6;	GO:0005654//nucleoplasm	GO:0031016//pancreas development;GO:0048738//cardiac muscle tissue development;GO:0003148//outflow tract septum morphogenesis;GO:0071158//positive regulation of cell cycle arrest;GO:0071773//cellular response to BMP stimulus;GO:0071456//cellular response to hypoxia;GO:0045165//cell fate commitment;GO:0043066//negative regulation of apoptotic process;GO:0060575//intestinal epithelial cell differen…	GO:0000981//sequence-specific DNA binding RNA polymerase II transcription factor activity;GO:0000977//RNA polymerase II regulatory region sequence-specific DNA binding;GO:0019901//protein kinase binding;GO:0001085//RNA polymerase II transcription factor binding	-
100820752	81.7889	80.405	92.9064	72.3547	88.5771	88.1299	90.4518	75.8123	85.664	HDAC1;	GO:0048471//perinuclear region of cytoplasm;GO:0000792//heterochromatin;GO:0016581//NuRD complex;GO:0005667//transcription factor complex;GO:0005829//cytosol;GO:0043025//neuronal cell body;GO:0016580//Sin3 complex;GO:0043005//neuron projection	GO:0043044//ATP-dependent chromatin remodeling;GO:0009913//epidermal cell differentiation;GO:0008284//positive regulation of cell proliferation;GO:2000676//positive regulation of type B pancreatic cell apoptotic process;GO:0032922//circadian regulation of gene expression;GO:0061029//eyelid development in camera-type eye;GO:0042475//odontogenesis of dentin-containing tooth;GO:0032732//positive reg…	GO:0001106//RNA polymerase II transcription corepressor activity;GO:0033613//activating transcription factor binding;GO:0001047//core promoter binding;GO:0047485//protein N-terminus binding;GO:0031492//nucleosomal DNA binding;GO:0001103//RNA polymerase II repressing transcription factor binding;GO:0032041//NAD-dependent histone deacetylase activity (H3-K14 specific);GO:0000978//RNA polymerase II …	K06067//Notch signaling pathway;Epstein-Barr virus infection;Transcriptional misregulation in cancer;Chronic myeloid leukemia;Pathways in cancer;Huntington's disease;Thyroid hormone signaling pathway;Alcoholism;Viral carcinogenesis;Cell cycle
100820753	0	0	0.0476	0	0	0.1201	0	0	0.0438	IL21R;interleukin 21 receptor	GO:0016021//integral component of membrane	GO:0019221//cytokine-mediated signaling pathway	GO:0004896//cytokine receptor activity	K05075//Jak-STAT signaling pathway;Cytokine-cytokine receptor interaction;Inflammatory bowel disease (IBD)
100820754	40.8643	47.1189	25.3869	39.6416	42.1633	41.0004	41.398	39.1641	46.0645	SLC24A5;solute carrier family 24 (sodium/potassium/calcium exchanger)%2C member 5	GO:0032588//trans-Golgi network membrane;GO:0005887//integral component of plasma membrane	GO:0035725//sodium ion transmembrane transport;GO:0006874//cellular calcium ion homeostasis;GO:0070588//calcium ion transmembrane transport;GO:0048022//negative regulation of melanin biosynthetic process	GO:0005262//calcium channel activity;GO:0030955//potassium ion binding;GO:0005509//calcium ion binding;GO:0008273//calcium, potassium:sodium antiporter activity;GO:0031402//sodium ion binding	-
100820755	0.4686	1.0845	0.314	0.2488	0.1573	0.213	0.2743	0.3141	0.4003	SLC7A11;solute carrier family 7 (anionic amino acid transporter light chain%2C xc- system)%2C member 11	GO:0005887//integral component of plasma membrane;GO:0009986//cell surface	GO:0009636//response to toxic substance;GO:0070527//platelet aggregation	GO:0015327//cystine:glutamate antiporter activity	-
100820756	0	0.0899	0	0	0	0	0	0	0.0803	SRD5A2;	GO:0016021//integral component of membrane;GO:0005789//endoplasmic reticulum membrane	GO:0030539//male genitalia development;GO:0006702//androgen biosynthetic process;GO:0055114//oxidation-reduction process;GO:0030154//cell differentiation;GO:0008584//male gonad development	GO:0047751//cholestenone 5-alpha-reductase activity;GO:0003865//3-oxo-5-alpha-steroid 4-dehydrogenase activity;GO:0009917//sterol 5-alpha reductase activity	K12344//Prostate cancer;Steroid hormone biosynthesis
100846985	32.2063	32.5012	37.9098	24.7575	29.4492	26.722	30.8921	28.4867	27.7631	CCS;	GO:0005737//cytoplasm;GO:0005634//nucleus	GO:0019430//removal of superoxide radicals;GO:0030001//metal ion transport;GO:0055114//oxidation-reduction process;GO:0051353//positive regulation of oxidoreductase activity	GO:0016532//superoxide dismutase copper chaperone activity;GO:0004784//superoxide dismutase activity	K04569//Amyotrophic lateral sclerosis (ALS)
100861578	0.0062	0	0	0	0.0056	0	0	0	0	LIN28B;lin-28 homolog B (C. elegans)	GO:0005739//mitochondrion;GO:0005730//nucleolus;GO:0016235//aggresome;GO:0005654//nucleoplasm	GO:0031123//RNA 3'-end processing;GO:0031054//pre-miRNA processing;GO:0006355//regulation of transcription, DNA-templated;GO:0010587//miRNA catabolic process	GO:0008270//zinc ion binding;GO:0044822//poly(A) RNA binding;GO:0003677//DNA binding	-
100862656	6.2264	7.018	7.1109	7.1751	7.3302	7.7127	7.613	6.9283	7.6629	SLC25A14;solute carrier family 25 (mitochondrial carrier%2C brain)%2C member 14	GO:0031966//mitochondrial membrane;GO:0016021//integral component of membrane	GO:0006839//mitochondrial transport	-	-
100862657	0	0.1571	0	0	0	0	0	0	0	IL21;interleukin 21	GO:0005615//extracellular space;GO:0005622//intracellular	GO:0032733//positive regulation of interleukin-10 production;GO:0045078//positive regulation of interferon-gamma biosynthetic process;GO:0002729//positive regulation of natural killer cell cytokine production;GO:0042102//positive regulation of T cell proliferation;GO:0042511//positive regulation of tyrosine phosphorylation of Stat1 protein;GO:0032740//positive regulation of interleukin-17 product…	GO:0005125//cytokine activity;GO:0005134//interleukin-2 receptor binding	K05434//Jak-STAT signaling pathway;Inflammatory bowel disease (IBD);Cytokine-cytokine receptor interaction
100885759	28.9889	31.3608	29.8876	34.5672	26.3154	28.8125	35.2575	28.5772	30.4492	ZFP91;	-	GO:0007250//activation of NF-kappaB-inducing kinase activity;GO:0070534//protein K63-linked ubiquitination	GO:0004842//ubiquitin-protein transferase activity	K04961//Long-term depression;Circadian entrainment;Calcium signaling pathway;Oxytocin signaling pathway
100885760	0.9888	1.3601	1.321	0.7565	0.2973	0.628	1.0886	0.7092	0.8447	CNTFR;	GO:0097059//CNTFR-CLCF1 complex;GO:0016324//apical plasma membrane;GO:0070110//ciliary neurotrophic factor receptor complex	GO:0007548//sex differentiation;GO:0060538//skeletal muscle organ development;GO:0008284//positive regulation of cell proliferation;GO:0003360//brainstem development;GO:0070120//ciliary neurotrophic factor-mediated signaling pathway;GO:0001967//suckling behavior;GO:0043524//negative regulation of neuron apoptotic process	GO:0019955//cytokine binding;GO:0004897//ciliary neurotrophic factor receptor activity;GO:0005102//receptor binding	K05059//Jak-STAT signaling pathway;Cytokine-cytokine receptor interaction
100885761	7.0808	8.4754	9.44	7.9756	6.2916	6.8613	9.343	7.0491	8.6088	WEE1;	GO:0005654//nucleoplasm;GO:0005737//cytoplasm	GO:0018108//peptidyl-tyrosine phosphorylation;GO:0051301//cell division;GO:0000086//G2/M transition of mitotic cell cycle;GO:0048812//neuron projection morphogenesis;GO:0007067//mitotic nuclear division;GO:0051726//regulation of cell cycle;GO:0000082//G1/S transition of mitotic cell cycle;GO:0000226//microtubule cytoskeleton organization;GO:0000084//mitotic S phase;GO:0030010//establishment of ce…	GO:0005515//protein binding;GO:0005524//ATP binding;GO:0004674//protein serine/threonine kinase activity;GO:0004715//non-membrane spanning protein tyrosine kinase activity;GO:0000287//magnesium ion binding	K06632//Cell cycle
100885762	4.4118	8.7122	12.9988	3.2609	5.5038	4.4756	3.307	5.6364	4.5707	GADD45G;	GO:0005737//cytoplasm;GO:0005634//nucleus	GO:0046330//positive regulation of JNK cascade;GO:0007275//multicellular organismal development;GO:1900745//positive regulation of p38MAPK cascade;GO:0043065//positive regulation of apoptotic process;GO:0000185//activation of MAPKKK activity;GO:0030154//cell differentiation;GO:0051726//regulation of cell cycle;GO:0000186//activation of MAPKK activity;GO:0006469//negative regulation of protein kin…	-	K04402//p53 signaling pathway;Cell cycle;MAPK signaling pathway;FoxO signaling pathway
100885767	5.7402	5.8081	9.6274	2.423	4.7614	6.1886	4.3169	5.3352	4.5091	GYPC;	-	-	-	K06576//Malaria
100885768	53.2731	44.3991	25.5185	60.1764	54.6112	57.5247	54.5185	42.8976	56.01	TFRC;	GO:0005905//coated pit;GO:0072562//blood microparticle;GO:0048471//perinuclear region of cytoplasm;GO:0009897//external side of plasma membrane;GO:0016023//cytoplasmic membrane-bounded vesicle;GO:0070062//extracellular vesicular exosome;GO:0055037//recycling endosome	GO:0030316//osteoclast differentiation;GO:0035690//cellular response to drug;GO:0006898//receptor-mediated endocytosis;GO:0033572//transferrin transport;GO:0097286//iron ion import;GO:0006879//cellular iron ion homeostasis;GO:0045780//positive regulation of bone resorption	GO:0042802//identical protein binding;GO:0001948//glycoprotein binding;GO:0003725//double-stranded RNA binding;GO:0044822//poly(A) RNA binding;GO:0004998//transferrin receptor activity	K06503//Hematopoietic cell lineage;HIF-1 signaling pathway;Endocytosis;Phagosome
100885769	0	0	0	0	0	0	0	0.028	0.015	DAZL;	GO:0005737//cytoplasm;GO:0005844//polysome	GO:0045836//positive regulation of meiosis;GO:0045948//positive regulation of translational initiation;GO:0001556//oocyte maturation;GO:0007147//female meiosis II	GO:0000166//nucleotide binding;GO:0008494//translation activator activity;GO:0003730//mRNA 3'-UTR binding;GO:0042802//identical protein binding	K14411//mRNA surveillance pathway;K13126//mRNA surveillance pathway;RNA degradation;RNA transport
100913151	32.2411	34.8737	20.0308	21.9136	28.8728	31.5925	21.5572	28.0573	26.6441	FOXO3;forkhead box O3	GO:0005634//nucleus	GO:0007292//female gamete generation;GO:0048523//negative regulation of cellular process;GO:0009653//anatomical structure morphogenesis;GO:0001541//ovarian follicle development;GO:0045893//positive regulation of transcription, DNA-templated;GO:0007166//cell surface receptor signaling pathway;GO:0030154//cell differentiation;GO:0006357//regulation of transcription from RNA polymerase II promoter;G…	GO:0000981//sequence-specific DNA binding RNA polymerase II transcription factor activity;GO:0003677//DNA binding	K09408//Endometrial cancer;Neurotrophin signaling pathway;Chemokine signaling pathway;FoxO signaling pathway;Prolactin signaling pathway;AMPK signaling pathway;PI3K-Akt signaling pathway;Non-small cell lung cancer
100913152	16.789	14.9489	17.9875	11.9689	8.3837	14.5029	10.171	17.282	7.8256	HSPA1A;heat shock 70kDa protein 1A	GO:0005737//cytoplasm	-	GO:0005515//protein binding;GO:0005524//ATP binding	K03283//Toxoplasmosis;Legionellosis;Endocytosis;Measles;Estrogen signaling pathway;Epstein-Barr virus infection;Influenza A;MAPK signaling pathway;Antigen processing and presentation;Spliceosome;Protein processing in endoplasmic reticulum
100913153	0.1525	0.0584	0.0567	0	0.3853	0.31	0.1024	0.0244	0	ARHGAP36;Rho GTPase activating protein 36	-	GO:0007165//signal transduction;GO:0043547//positive regulation of GTPase activity	GO:0005096//GTPase activator activity	K18439//Endocytosis
100913154	0.2822	0.3301	0.5538	0.1245	0.3395	0.0735	0.1841	0.2762	0	ALDH1L1;	GO:0005739//mitochondrion;GO:0070062//extracellular vesicular exosome;GO:0043234//protein complex	GO:0006730//one-carbon metabolic process;GO:0009058//biosynthetic process;GO:0009258//10-formyltetrahydrofolate catabolic process;GO:0055114//oxidation-reduction process;GO:0032259//methylation	GO:0032403//protein complex binding;GO:0004030//aldehyde dehydrogenase [NAD(P)+] activity;GO:0016155//formyltetrahydrofolate dehydrogenase activity;GO:0004029//aldehyde dehydrogenase (NAD) activity;GO:0033721//aldehyde dehydrogenase (NADP+) activity;GO:0016742//hydroxymethyl-, formyl- and related transferase activity;GO:0008168//methyltransferase activity	K00289//One carbon pool by folate
100913155	0.3405	0.0841	0.1837	0.2943	0.3369	0.206	0.1935	0.8354	0.3472	GABRB2;gamma-aminobutyric acid (GABA) A receptor%2C beta 2	GO:0005829//cytosol;GO:1902711//GABA-A receptor complex;GO:0030054//cell junction;GO:0070062//extracellular vesicular exosome;GO:0043005//neuron projection;GO:0005887//integral component of plasma membrane;GO:0045211//postsynaptic membrane;GO:0034707//chloride channel complex	GO:0071420//cellular response to histamine;GO:0051932//synaptic transmission, GABAergic;GO:0043524//negative regulation of neuron apoptotic process;GO:0007605//sensory perception of sound;GO:0060119//inner ear receptor cell development;GO:0090102//cochlea development;GO:0060384//innervation;GO:0007214//gamma-aminobutyric acid signaling pathway;GO:1902476//chloride transmembrane transport;GO:00423…	GO:0004890//GABA-A receptor activity;GO:0005237//inhibitory extracellular ligand-gated ion channel activity;GO:0005254//chloride channel activity;GO:0005515//protein binding	K05181//Neuroactive ligand-receptor interaction;Retrograde endocannabinoid signaling;Nicotine addiction;Serotonergic synapse;Morphine addiction;GABAergic synapse
100913156	1.2952	1.4538	0.3009	1.6317	1.6402	1.3239	1.3372	1.2563	1.3618	METTL4;methyltransferase like 4	-	GO:0032259//methylation;GO:0006139//nucleobase-containing compound metabolic process	GO:0003676//nucleic acid binding;GO:0008168//methyltransferase activity	-
100913157	182.81	178.409	219.433	186.577	175.728	168.571	181.444	195.308	162.237	ILK;integrin-linked kinase	GO:0043034//costamere;GO:0043198//dendritic shaft;GO:0030017//sarcomere;GO:0031012//extracellular matrix;GO:0001725//stress fiber;GO:0005911//cell-cell junction;GO:0005829//cytosol;GO:0005886//plasma membrane;GO:0043025//neuronal cell body;GO:0005654//nucleoplasm;GO:0043195//terminal bouton;GO:0030027//lamellipodium;GO:0043234//protein complex;GO:0005925//focal adhesion	GO:0007569//cell aging;GO:0021675//nerve development;GO:0032956//regulation of actin cytoskeleton organization;GO:0045669//positive regulation of osteoblast differentiation;GO:0001658//branching involved in ureteric bud morphogenesis;GO:0051897//positive regulation of protein kinase B signaling;GO:0018105//peptidyl-serine phosphorylation;GO:0043206//extracellular fibril organization;GO:0007050//c…	GO:0004674//protein serine/threonine kinase activity;GO:0005178//integrin binding;GO:0017124//SH3 domain binding;GO:0005524//ATP binding;GO:0019901//protein kinase binding;GO:0004871//signal transducer activity	K06272//Bacterial invasion of epithelial cells;PPAR signaling pathway;Focal adhesion;Endometrial cancer
100913158	0.4017	0.1537	0.0747	0.7177	0.2899	0.6908	0.337	0.4502	0.0686	NFIB;nuclear factor I/B	GO:0044300//cerebellar mossy fiber;GO:0005654//nucleoplasm;GO:0005730//nucleolus	GO:0043392//negative regulation of DNA binding;GO:2000795//negative regulation of epithelial cell proliferation involved in lung morphogenesis;GO:0007608//sensory perception of smell;GO:0060486//Clara cell differentiation;GO:0010001//glial cell differentiation;GO:0071679//commissural neuron axon guidance;GO:0002062//chondrocyte differentiation;GO:0021740//principal sensory nucleus of trigeminal n…	GO:0000978//RNA polymerase II core promoter proximal region sequence-specific DNA binding;GO:0001106//RNA polymerase II transcription corepressor activity;GO:0001077//RNA polymerase II core promoter proximal region sequence-specific DNA binding transcription factor activity involved in positive regulation of transcription	-
100913159	5.1673	0.9989	1.1642	10.2058	8.8517	8.4043	4.7285	2.5909	5.5735	ST6GAL1;ST6 beta-galactosamide alpha-2%2C6-sialyltranferase 1	GO:0070062//extracellular vesicular exosome;GO:0030173//integral component of Golgi membrane	GO:0097503//sialylation;GO:0009311//oligosaccharide metabolic process;GO:0006054//N-acetylneuraminate metabolic process;GO:0018279//protein N-linked glycosylation via asparagine;GO:0016266//O-glycan processing;GO:0043687//post-translational protein modification	GO:0003835//beta-galactoside alpha-2,6-sialyltransferase activity	K00778//Metabolic pathways;N-Glycan biosynthesis;Other types of O-glycan biosynthesis
100913160	52.5527	51.0615	41.491	57.3891	61.1462	56.2906	55.5844	55.514	56.3713	YAP1;Yes-associated protein 1	GO:0005829//cytosol;GO:0005667//transcription factor complex;GO:0005654//nucleoplasm;GO:0016020//membrane;GO:0030054//cell junction	GO:0006367//transcription initiation from RNA polymerase II promoter;GO:0060487//lung epithelial cell differentiation;GO:0060449//bud elongation involved in lung branching;GO:0048339//paraxial mesoderm development;GO:0003143//embryonic heart tube morphogenesis;GO:2000737//negative regulation of stem cell differentiation;GO:0072091//regulation of stem cell proliferation;GO:0030903//notochord devel…	GO:0070064//proline-rich region binding;GO:0003682//chromatin binding;GO:0003714//transcription corepressor activity;GO:0003713//transcription coactivator activity;GO:0000979//RNA polymerase II core promoter sequence-specific DNA binding;GO:0001076//RNA polymerase II transcription factor binding transcription factor activity;GO:0008022//protein C-terminus binding	K16687//Hippo signaling pathway - fly;Hippo signaling pathway
[truncated: 21,381 more rows]

## Sheet: A-vs-B.DESeq.diffFilter
DEGs from A vs.B
GeneID	baseMean	log2Fold	pvalue	qvalue	Diff	Symbol
101114927	310.256	2.48463	7.17e-51	1.07e-46	Up	GNG4;
101112956	1114.55	2.71729	3.47e-41	2.6e-37	Up	PXDN;
[truncated: 403 more rows]

## Sheet: A-vs-C.DESeq.diffFilter
DEGs from A vs.C
[truncated: 160 more rows]

## Sheet: B-vs-C.DESeq.diffFilter
DEGs from B vs.C
[truncated: 29 more rows]

[truncated: 1 more sheets: A-vs-B&A-vs-C]
