# Supplementary material for: Transcriptomic comparison of ovarian granulosa cells between adult sheep and prepubertal lambs
Source: BMC Genomics. 2022 Feb 21;23:151. doi: 10.1186/s12864-022-08379-x (PMC8862527; doi:10.1186/s12864-022-08379-x)
Supplement: Supplementary file 4 — Additional file 4: Table S4. The data sets of protein–protein interactions. [file 12864_2022_8379_MOESM4_ESM.xlsx]

## Sheet: AB
The data sets of protein–protein interactions from A vs.B
yourlist:M20210416A94466D2655679D1FD8953E075198DA8241BD0F	Entry	Entry name	Status	Protein names	Gene names	Organism	Length	Up/Down	node1	node2
101114927	A0A6P3TEQ7	A0A6P3TEQ7_SHEEP	unreviewed	Guanine nucleotide-binding protein subunit gamma	GNG4	Ovis aries (Sheep)	75	Up	ADRA1A	CHRM4
101114927	W5P002	W5P002_SHEEP	unreviewed	Guanine nucleotide-binding protein subunit gamma	GNG4	Ovis aries (Sheep)	75	Up	ADRA1A	NPY1R
101104661	A0A6P3EAG9	A0A6P3EAG9_SHEEP	unreviewed	C-X-C motif chemokine	LOC101104661	Ovis aries (Sheep)	103	Up	ADRA1A	GPR68
101104661	A0A6P3TN87	A0A6P3TN87_SHEEP	unreviewed	C-X-C motif chemokine	LOC101104661	Ovis aries (Sheep)	100	Up	ADRA1A	LPAR1
101123247	A0A6P3E684	A0A6P3E684_SHEEP	unreviewed	phosphatidylinositol 3-kinase regulatory subunit gamma	PIK3R3	Ovis aries (Sheep)	461	Up	CHRM4	NPY1R
101123247	W5NVV5	W5NVV5_SHEEP	unreviewed	Uncharacterized protein	PIK3R3	Ovis aries (Sheep)	461	Up	CHRM4	GPR68
101117220	A0A6P3E1C3	A0A6P3E1C3_SHEEP	unreviewed	RING-type E3 ubiquitin transferase (EC 2.3.2.27)	UHRF2	Ovis aries (Sheep)	802	Up	CHRM4	LPAR1
101117220	W5PW10	W5PW10_SHEEP	unreviewed	RING-type E3 ubiquitin transferase (EC 2.3.2.27)	UHRF2	Ovis aries (Sheep)	802	Up	GPR68	NPY1R
101107140	A0A6P3T2D6	A0A6P3T2D6_SHEEP	unreviewed	zinc finger protein basonuclin-1	BNC1	Ovis aries (Sheep)	987	Up	LPAR1	NPY1R
101116016	A0A6P3EGZ4	A0A6P3EGZ4_SHEEP	unreviewed	transcriptional and immune response regulator	TCIM	Ovis aries (Sheep)	106	Up	GPR68	LPAR1
101102359	A0A6P3EDZ4	A0A6P3EDZ4_SHEEP	unreviewed	phorbol-12-myristate-13-acetate-induced protein 1	PMAIP1	Ovis aries (Sheep)	54	Up	ADRA1A	LOC101104661
101102359	W5P738	W5P738_SHEEP	unreviewed	Uncharacterized protein	PMAIP1	Ovis aries (Sheep)	54	Up	CHRM4	LOC101104661
101109745	W5Q1D2	W5Q1D2_SHEEP	unreviewed	Protein Wnt	WNT5A	Ovis aries (Sheep)	353	Up	LOC101104661	NPY1R
101122798	A0A6P3THC3	A0A6P3THC3_SHEEP	unreviewed	LHFPL tetraspan subfamily member 6 protein	LHFPL6	Ovis aries (Sheep)	200	Up	GPR68	LOC101104661
443095	B2MVW3	B2MVW3_SHEEP	unreviewed	Fibroblast growth factor (FGF)	FGF7	Ovis aries (Sheep)	194	Up	LOC101104661	LPAR1
443095	W5QIL6	W5QIL6_SHEEP	unreviewed	Fibroblast growth factor (FGF)	FGF7	Ovis aries (Sheep)	194	Up	ADRA1A	CD83
101122358	A0A6P3EAD5	A0A6P3EAD5_SHEEP	unreviewed	gamma-aminobutyric acid receptor subunit beta-1	GABRB1	Ovis aries (Sheep)	474	Up	CD83	CHRM4
101113100	A0A6P3EDR1	A0A6P3EDR1_SHEEP	unreviewed	complement C1q tumor necrosis factor-related protein 3 isoform X3	C1QTNF3	Ovis aries (Sheep)	246	Up	CD83	NPY1R
101113100	A0A6P3ELV8	A0A6P3ELV8_SHEEP	unreviewed	complement C1q tumor necrosis factor-related protein 3 isoform X1	C1QTNF3	Ovis aries (Sheep)	319	Up	CD83	GPR68
101113100	A0A6P3T603	A0A6P3T603_SHEEP	unreviewed	complement C1q tumor necrosis factor-related protein 3 isoform X2	C1QTNF3	Ovis aries (Sheep)	306	Up	CD83	LPAR1
101113100	W5PQD8	W5PQD8_SHEEP	unreviewed	C1q domain-containing protein	C1QTNF3	Ovis aries (Sheep)	319	Up	ADRA1A	CORO6
101101901	A0A6P3E9Q8	A0A6P3E9Q8_SHEEP	unreviewed	protein EVI2A	EVI2A	Ovis aries (Sheep)	232	Up	CHRM4	CORO6
101111492	A0A6P3EMV5	A0A6P3EMV5_SHEEP	unreviewed	ovarian cancer G-protein coupled receptor 1	GPR68	Ovis aries (Sheep)	371	Up	CORO6	NPY1R
101109363	A0A6P3E6N0	A0A6P3E6N0_SHEEP	unreviewed	Tyrosine-protein kinase (EC 2.7.10.2)	FYN	Ovis aries (Sheep)	537	Up	CORO6	GPR68
101109363	W5PJ18	W5PJ18_SHEEP	unreviewed	Tyrosine-protein kinase (EC 2.7.10.2)	FYN	Ovis aries (Sheep)	537	Up	CORO6	LPAR1
101108935	A0A6P3EBB9	A0A6P3EBB9_SHEEP	unreviewed	influenza virus NS1A-binding protein	IVNS1ABP	Ovis aries (Sheep)	642	Up	ACTA1	ACTA2
101108935	W5P2U3	W5P2U3_SHEEP	unreviewed	BTB domain-containing protein	IVNS1ABP	Ovis aries (Sheep)	642	Up	ACTA1	CNN2
101118025	A0A6P3YIL7	A0A6P3YIL7_SHEEP	unreviewed	ras-like protein family member 12	RASL12	Ovis aries (Sheep)	266	Up	ACTA1	ACTN2
101118025	W5Q8L3	W5Q8L3_SHEEP	unreviewed	Uncharacterized protein	RASL12	Ovis aries (Sheep)	266	Up	ACTA2	CNN2
101105016	W5NXR4	W5NXR4_SHEEP	unreviewed	Uncharacterized protein	KIAA1217	Ovis aries (Sheep)	1932	Up	ACTA2	ACTN2
101120036	A0A6P3T5J1	A0A6P3T5J1_SHEEP	unreviewed	Small monomeric GTPase (EC 3.6.5.2)	RAB27B	Ovis aries (Sheep)	218	Up	ACTA1	ISLR
101120036	W5P4F5	W5P4F5_SHEEP	unreviewed	Small monomeric GTPase (EC 3.6.5.2)	RAB27B	Ovis aries (Sheep)	218	Up	ACTA1	CHL1
101113058	W5NY92	W5NY92_SHEEP	unreviewed	Uncharacterized protein	DOCK4	Ovis aries (Sheep)	1973	Up	ACTA1	MYLK
101107103	W5PJH1	W5PJH1_SHEEP	unreviewed	MFS domain-containing protein	SLC16A10	Ovis aries (Sheep)	444	Up	ACTA2	ISLR
101103355	A0A6P3ECY8	A0A6P3ECY8_SHEEP	unreviewed	CD83 antigen isoform X1	CD83	Ovis aries (Sheep)	199	Up	ACTA2	CHL1
101103355	A0A6P3T870	A0A6P3T870_SHEEP	unreviewed	CD83 antigen isoform X2	CD83	Ovis aries (Sheep)	198	Up	ACTA2	MYLK
101103355	W5PTS6	W5PTS6_SHEEP	unreviewed	Ig-like domain-containing protein	CD83	Ovis aries (Sheep)	199	Up	ACTA1	CLEC9A
443264	A0A6P9FNB1	A0A6P9FNB1_SHEEP	unreviewed	Leptin receptor (OB receptor)	LEPR	Ovis aries (Sheep)	895	Up	ACTA2	CLEC9A
101115206	A0A6P3EDH3	A0A6P3EDH3_SHEEP	unreviewed	trimeric intracellular cation channel type A	TMEM38A	Ovis aries (Sheep)	299	Up	ACTA1	LOC101122444
101107627	A0A6P3ED51	A0A6P3ED51_SHEEP	unreviewed	Exo-alpha-sialidase (EC 3.2.1.18)	NEU3	Ovis aries (Sheep)	438	Up	ACTA1	NEK6
101107627	A0A6P3YN07	A0A6P3YN07_SHEEP	unreviewed	Exo-alpha-sialidase (EC 3.2.1.18)	NEU3	Ovis aries (Sheep)	442	Up	ACTA2	LOC101122444
101119033	W5QIN6	W5QIN6_SHEEP	unreviewed	C-type lectin domain-containing protein	CLEC9A	Ovis aries (Sheep)	283	Up	ACTA2	NEK6
101107078	A0A6P3T7K8	A0A6P3T7K8_SHEEP	unreviewed	zinc finger CCHC domain-containing protein 12	ZCCHC12	Ovis aries (Sheep)	401	Up	ACTA1	TMOD1
443113	C8BKE3	C8BKE3_SHEEP	unreviewed	Collagenase 3 (Matrix metalloproteinase-13)	MMP13	Ovis aries (Sheep)	471	Up	ACTA2	TMOD1
101110675	A0A6P3E6Q2	A0A6P3E6Q2_SHEEP	unreviewed	dual adapter for phosphotyrosine and 3-phosphotyrosine and 3-phosphoinositide isoform X1	DAPP1	Ovis aries (Sheep)	280	Up	ACTA1	TNNI3
101110675	A0A6P3TPL8	A0A6P3TPL8_SHEEP	unreviewed	dual adapter for phosphotyrosine and 3-phosphotyrosine and 3-phosphoinositide isoform X3	DAPP1	Ovis aries (Sheep)	264	Up	ACTA2	TNNI3
101110675	A0A6P3TT66	A0A6P3TT66_SHEEP	unreviewed	dual adapter for phosphotyrosine and 3-phosphotyrosine and 3-phosphoinositide isoform X2	DAPP1	Ovis aries (Sheep)	276	Up	ACTA1	CD83
101110675	W5PXS7	W5PXS7_SHEEP	unreviewed	Uncharacterized protein	DAPP1	Ovis aries (Sheep)	280	Up	ACTA2	CD83
101104717	A0A6P3E0R8	A0A6P3E0R8_SHEEP	unreviewed	tropomodulin-1	TMOD1	Ovis aries (Sheep)	359	Up	ACTA1	WASF1
101107969	A0A6P3EGS5	A0A6P3EGS5_SHEEP	unreviewed	laminin subunit alpha-4 isoform X2	LAMA4	Ovis aries (Sheep)	1817	Up	ACTA2	WASF1
101107969	A0A6P3TGC1	A0A6P3TGC1_SHEEP	unreviewed	laminin subunit alpha-4 isoform X1	LAMA4	Ovis aries (Sheep)	1824	Up	DHRS9	RDH5
101107969	W5PIM5	W5PIM5_SHEEP	unreviewed	Uncharacterized protein	LAMA4	Ovis aries (Sheep)	1824	Up	ACTA1	KIAA1217
101105161	A0A6P3E5R6	A0A6P3E5R6_SHEEP	unreviewed	Neuronal protein 3.1 (Neuronal regeneration-related protein) (Protein p311)	NREP	Ovis aries (Sheep)	68	Up	ACTA2	KIAA1217
101110341	A0A6P3E8Z1	A0A6P3E8Z1_SHEEP	unreviewed	Hyaluronan synthase 2 (EC 2.4.1.212) (Hyaluronate synthase 2) (Hyaluronic acid synthase 2)	HAS2	Ovis aries (Sheep)	552	Up	RAB31	RTKN
101109372	C0L2S3	C0L2S3_SHEEP	unreviewed	Distal-less homeobox 3	DLX3	Ovis aries (Sheep)	287	Up	RAB7B	RTKN
101117272	W5NYL6	W5NYL6_SHEEP	unreviewed	Uncharacterized protein	LOC101117272	Ovis aries (Sheep)	377	Up	RASL12	RTKN
101106414	A0A6P9FRI9	A0A6P9FRI9_SHEEP	unreviewed	retinoic acid receptor gamma	RARG	Ovis aries (Sheep)	458	Up	RAB27B	RTKN
101106414	T1UNQ8	T1UNQ8_SHEEP	unreviewed	Retinoic acid receptor gamma	RARG	Ovis aries (Sheep)	458	Up	ANKRD1	ISLR
101109620	A0A6P3TFV4	A0A6P3TFV4_SHEEP	unreviewed	fibrillin-1	FBN1	Ovis aries (Sheep)	2871	Up	CTTNBP2	ISLR
101117818	A0A6P3ES85	A0A6P3ES85_SHEEP	unreviewed	E3 ubiquitin-protein ligase Midline-1 (EC 2.3.2.27) (RING finger protein Midline-1) (RING-type E3 ubiquitin transferase Midline-1) (Tripartite motif-containing protein 18)	MID1	Ovis aries (Sheep)	629	Up	ANKRD1	LMO4
101117818	A0A6P3TH99	A0A6P3TH99_SHEEP	unreviewed	E3 ubiquitin-protein ligase Midline-1 (EC 2.3.2.27) (RING finger protein Midline-1) (RING-type E3 ubiquitin transferase Midline-1) (Tripartite motif-containing protein 18)	MID1	Ovis aries (Sheep)	667	Up	CTTNBP2	LMO4
101117818	W5PLW9	W5PLW9_SHEEP	unreviewed	E3 ubiquitin-protein ligase Midline-1 (EC 2.3.2.27) (RING finger protein Midline-1) (RING-type E3 ubiquitin transferase Midline-1) (Tripartite motif-containing protein 18)	MID1	Ovis aries (Sheep)	667	Up	ANKRD1	LOC101117272
101104386	A0A6P3E9U3	A0A6P3E9U3_SHEEP	unreviewed	Polypeptide N-acetylgalactosaminyltransferase (EC 2.4.1.-) (Protein-UDP acetylgalactosaminyltransferase)	GALNT14	Ovis aries (Sheep)	552	Up	CTTNBP2	LOC101117272
101104386	A0A6P3TAI2	A0A6P3TAI2_SHEEP	unreviewed	Polypeptide N-acetylgalactosaminyltransferase (EC 2.4.1.-) (Protein-UDP acetylgalactosaminyltransferase)	GALNT14	Ovis aries (Sheep)	537	Up	ANKRD1	LOC101122444
101108803	W5Q9Z2	W5Q9Z2_SHEEP	unreviewed	Uncharacterized protein	ABI3BP	Ovis aries (Sheep)	1702	Up	ANKRD1	NEK6
101102632	W5Q5Y4	W5Q5Y4_SHEEP	unreviewed	Uncharacterized protein	OSR1	Ovis aries (Sheep)	262	Up	CTTNBP2	LOC101122444
101103634	A0A6P3E2I3	A0A6P3E2I3_SHEEP	unreviewed	Protein LBH	LBH	Ovis aries (Sheep)	105	Up	CTTNBP2	NEK6
101103634	W5QEE2	W5QEE2_SHEEP	unreviewed	Protein LBH	LBH	Ovis aries (Sheep)	105	Up	ANKRD1	RAB31
101120171	A0A6P3E9A2	A0A6P3E9A2_SHEEP	unreviewed	ectonucleotide pyrophosphatase/phosphodiesterase family member 2 isoform X4	ENPP2	Ovis aries (Sheep)	915	Up	ANKRD1	RAB7B
101120171	A0A6P3ECG2	A0A6P3ECG2_SHEEP	unreviewed	ectonucleotide pyrophosphatase/phosphodiesterase family member 2 isoform X7	ENPP2	Ovis aries (Sheep)	863	Up	ANKRD1	RASL12
101120171	A0A6P3EHQ8	A0A6P3EHQ8_SHEEP	unreviewed	ectonucleotide pyrophosphatase/phosphodiesterase family member 2 isoform X5	ENPP2	Ovis aries (Sheep)	888	Up	ANKRD1	RAB27B
101120171	A0A6P3TS81	A0A6P3TS81_SHEEP	unreviewed	ectonucleotide pyrophosphatase/phosphodiesterase family member 2 isoform X3	ENPP2	Ovis aries (Sheep)	930	Up	CTTNBP2	RAB31
101120171	A0A6P3TVU6	A0A6P3TVU6_SHEEP	unreviewed	ectonucleotide pyrophosphatase/phosphodiesterase family member 2 isoform X1	ENPP2	Ovis aries (Sheep)	940	Up	CTTNBP2	RAB7B
101104794	A0A6P3DZN7	A0A6P3DZN7_SHEEP	unreviewed	Protein S100 (S100 calcium-binding protein)	S100A4	Ovis aries (Sheep)	101	Up	CTTNBP2	RASL12
443361	A0A6P3TSX7	A0A6P3TSX7_SHEEP	unreviewed	Neuropeptide Y receptor type 1	NPY1R	Ovis aries (Sheep)	383	Up	CTTNBP2	RAB27B
443361	W5PW25	W5PW25_SHEEP	unreviewed	Neuropeptide Y receptor type 1	NPY1R	Ovis aries (Sheep)	383	Up	ANKRD1	FYN
101108466	A0A6P3TDM3	A0A6P3TDM3_SHEEP	unreviewed	serine/threonine-protein kinase Nek6	NEK6	Ovis aries (Sheep)	313	Up	CTTNBP2	FYN
101110878	W5Q7V5	W5Q7V5_SHEEP	unreviewed	Ig-like domain-containing protein	ISLR	Ovis aries (Sheep)	424	Up	PAMR1	PTGS2 COX2
101104196	W5P6Y8	W5P6Y8_SHEEP	unreviewed	Sodium/hydrogen exchanger	SLC9A9	Ovis aries (Sheep)	641	Up	PLA2G4A	RASGRP3
443346	W5P9X9	W5P9X9_SHEEP	unreviewed	Lysophosphatidic acid receptor 1 (Lysophosphatidic acid receptor Edg-2)	LPAR1	Ovis aries (Sheep)	364	Up	RASGRP3	RIMS2
101117112	A0A6P3EEC7	A0A6P3EEC7_SHEEP	unreviewed	interferon alpha-inducible protein 27, mitochondrial isoform X1	LOC101117112	Ovis aries (Sheep)	175	Up	HECW2	RASGRP3
101117112	A0A6P7D3R7	A0A6P7D3R7_SHEEP	unreviewed	interferon alpha-inducible protein 27-like protein 1 (interferon alpha-inducible protein 27-like protein 1 isoform X2)	LOC114108759 LOC101117112	Ovis aries (Sheep)	165	Up	FGD4	RASGRP3
101122444	A0A6P3TQF3	A0A6P3TQF3_SHEEP	unreviewed	serine/threonine-protein kinase Sgk3 isoform X2	LOC101122444	Ovis aries (Sheep)	462	Up	DAPP1	RASGRP3
101122444	A0A6P3TS11	A0A6P3TS11_SHEEP	unreviewed	serine/threonine-protein kinase Sgk3 isoform X1	LOC101122444	Ovis aries (Sheep)	490	Up	FGD6	RASGRP3
101119649	W5PZJ0	W5PZJ0_SHEEP	unreviewed	Uncharacterized protein	CHMP4C	Ovis aries (Sheep)	236	Up	LOC101122444	RASGRP3
443315	P21814	UTMP_SHEEP	reviewed	Uterine milk protein (UTMP)	N/A_443315	Ovis aries (Sheep)	429	Up	NEK6	RASGRP3
100126575	Q09YI1	CTTB2_SHEEP	reviewed	Cortactin-binding protein 2 (CortBP2)	CTTNBP2	Ovis aries (Sheep)	1641	Up	MYLK	RASGRP3
101110698	A0A6P3EJP2	A0A6P3EJP2_SHEEP	unreviewed	Potassium channel subfamily K member	KCNK6	Ovis aries (Sheep)	312	Up	FYN	RASGRP3
101110698	W5P6C6	W5P6C6_SHEEP	unreviewed	Potassium channel subfamily K member	KCNK6	Ovis aries (Sheep)	312	Up	ARHGEF25	RASGRP3
443436	P29329	CD3Z_SHEEP	reviewed	T-cell surface glycoprotein CD3 zeta chain (T-cell receptor T3 zeta chain) (CD antigen CD247)	CD247 CD3Z	Ovis aries (Sheep)	166	Up	PIK3R3	RASGRP3
101108209	A0A6P3EBE0	A0A6P3EBE0_SHEEP	unreviewed	ras association domain-containing protein 9	RASSF9	Ovis aries (Sheep)	435	Up	PLA2G4A	RIMS2
101108209	W5Q1C5	W5Q1C5_SHEEP	unreviewed	Ras-associating domain-containing protein	RASSF9	Ovis aries (Sheep)	435	Up	HECW2	PLA2G4A
101105233	A0A6P3TF32	A0A6P3TF32_SHEEP	unreviewed	FYVE, RhoGEF and PH domain-containing protein 4 isoform X2	FGD4	Ovis aries (Sheep)	857	Up	HECW2	RIMS2
101105233	W5QDJ8	W5QDJ8_SHEEP	unreviewed	Uncharacterized protein	FGD4	Ovis aries (Sheep)	884	Up	FGF7	PLA2G4A
101116817	A0A6P3E7J1	A0A6P3E7J1_SHEEP	unreviewed	FYVE, RhoGEF and PH domain-containing protein 6	FGD6	Ovis aries (Sheep)	1432	Up	FGF7	RIMS2
101103788	A0A6P3THZ3	A0A6P3THZ3_SHEEP	unreviewed	zinc finger protein Helios	IKZF2	Ovis aries (Sheep)	532	Up	FGF7	HECW2
101119960	A0A6P3TJL5	A0A6P3TJL5_SHEEP	unreviewed	HECT-type E3 ubiquitin transferase (EC 2.3.2.26)	HECW2	Ovis aries (Sheep)	1440	Up	FYN	PLA2G4A
100286738	A0A6P3TLP0	A0A6P3TLP0_SHEEP	unreviewed	myocyte-specific enhancer factor 2C (myocyte-specific enhancer factor 2C isoform X3)	MEF2C	Ovis aries (Sheep)	433	Up	DAPP1	PLA2G4A
100286738	A0A6P7E1L1	A0A6P7E1L1_SHEEP	unreviewed	myocyte-specific enhancer factor 2C isoform X2	MEF2C	Ovis aries (Sheep)	463	Up	PIK3R3	PLA2G4A
100286738	A0A6P7E1L3	A0A6P7E1L3_SHEEP	unreviewed	myocyte-specific enhancer factor 2C isoform X1	MEF2C	Ovis aries (Sheep)	465	Up	FYN	RIMS2
100286738	C0LU83	C0LU83_SHEEP	unreviewed	Myocyte enhancer factor 2C protein	MEF2C	Ovis aries (Sheep)	433	Up	DAPP1	RIMS2
780521	A0A6P3E585	A0A6P3E585_SHEEP	unreviewed	lymphoid enhancer-binding factor 1 isoform X4	LEF1	Ovis aries (Sheep)	371	Up	PIK3R3	RIMS2
780521	A0A6P3EA67	A0A6P3EA67_SHEEP	unreviewed	lymphoid enhancer-binding factor 1 isoform X3	LEF1	Ovis aries (Sheep)	386	Up	FYN	HECW2
780521	A0A6P3EDN1	A0A6P3EDN1_SHEEP	unreviewed	lymphoid enhancer-binding factor 1 isoform X2	LEF1	Ovis aries (Sheep)	399	Up	DAPP1	HECW2
780521	A0A6P3TMU1	A0A6P3TMU1_SHEEP	unreviewed	lymphoid enhancer-binding factor 1 isoform X1	LEF1	Ovis aries (Sheep)	414	Up	HECW2	PIK3R3
780521	W5PDZ0	W5PDZ0_SHEEP	unreviewed	HMG box domain-containing protein	LEF1	Ovis aries (Sheep)	399	Up	PLA2G4A	S100A4
100415775	A0A6P9FQP8	A0A6P9FQP8_SHEEP	unreviewed	DNA-binding protein inhibitor ID-3	ID3	Ovis aries (Sheep)	151	Up	RIMS2	S100A4
100381246	A0A6P9FQQ8	A0A6P9FQQ8_SHEEP	unreviewed	Regulator of G-protein signaling 4	RGS4	Ovis aries (Sheep)	205	Up	HECW2	S100A4
100381246	D3U1F9	D3U1F9_SHEEP	unreviewed	Regulator of G-protein signaling 4	RGS4	Ovis aries (Sheep)	205	Up	CDH13	CLEC9A
101120807	A0A6P3E1C5	A0A6P3E1C5_SHEEP	unreviewed	dehydrogenase/reductase SDR family member 9	DHRS9	Ovis aries (Sheep)	319	Up	CD83	CDH13
101115978	A0A6P3EDY6	A0A6P3EDY6_SHEEP	unreviewed	ras-related protein Rab-7b isoform X1	RAB7B	Ovis aries (Sheep)	200	Up	LOC101117272	UHRF2
101115978	W5P4G4	W5P4G4_SHEEP	unreviewed	Uncharacterized protein	RAB7B	Ovis aries (Sheep)	200	Up	CD83	LOC101117272
100913159	A0A6P9FRG6	A0A6P9FRG6_SHEEP	unreviewed	beta-galactoside alpha-2,6-sialyltransferase 1 (EC 2.4.99.1)	ST6GAL1	Ovis aries (Sheep)	405	Up	CD83	CLCN4
100913159	H9NAU0	H9NAU0_SHEEP	unreviewed	Beta-galactosamide alpha-2,6-sialyltranferase 1	ST6GAL1	Ovis aries (Sheep)	405	Up	ACTN2	CNN2
101102453	W5PMZ3	W5PMZ3_SHEEP	unreviewed	Uncharacterized protein	COL15A1	Ovis aries (Sheep)	1375	Up	CNN2	MID1
443371	G8Z9W6	G8Z9W6_SHEEP	unreviewed	Kit ligand (Mast cell growth factor) (Soluble KIT ligand) (Stem cell factor) (c-Kit ligand)	SCF	Ovis aries (Sheep)	181	Up	CHL1	CNN2
101106200	A0A6P3EML3	A0A6P3EML3_SHEEP	unreviewed	inactive serine protease PAMR1 isoform X1	PAMR1	Ovis aries (Sheep)	720	Up	CNN2	MYLK
101106200	A0A6P3T0Z2	A0A6P3T0Z2_SHEEP	unreviewed	inactive serine protease PAMR1 isoform X2	PAMR1	Ovis aries (Sheep)	680	Up	ABI3BP	CNN2
101106200	W5QC79	W5QC79_SHEEP	unreviewed	Uncharacterized protein	PAMR1	Ovis aries (Sheep)	720	Up	ACTN2	MID1
100125626	A0A6P7DLA0	A0A6P7DLA0_SHEEP	unreviewed	Chloride channel protein	CLCN4	Ovis aries (Sheep)	760	Up	ACTN2	CHL1
100125626	W5PKM0	W5PKM0_SHEEP	unreviewed	Chloride channel protein	CLCN4	Ovis aries (Sheep)	760	Up	ACTN2	MYLK
100137067	A0A6P9FQD5	A0A6P9FQD5_SHEEP	unreviewed	Adipocyte-type fatty acid-binding protein (Fatty acid-binding protein 4) (Fatty acid-binding protein, adipocyte)	FABP4	Ovis aries (Sheep)	132	Up	ABI3BP	ACTN2
100137067	A9YUY8	A9YUY8_SHEEP	unreviewed	Adipocyte-type fatty acid-binding protein (Fatty acid-binding protein 4) (Fatty acid-binding protein, adipocyte)	FABP4	Ovis aries (Sheep)	132	Up	CNN2	FYN
101104195	A0A6P3YSN9	A0A6P3YSN9_SHEEP	unreviewed	ras-related protein Rab-31 isoform X1	RAB31	Ovis aries (Sheep)	195	Up	ACTN2	FYN
101101969	A0A6P3TJ60	A0A6P3TJ60_SHEEP	unreviewed	ras guanyl-releasing protein 3 isoform X1	RASGRP3	Ovis aries (Sheep)	692	Up	COL15A1	GLDN
101111656	A0A6P7EV91	A0A6P7EV91_SHEEP	unreviewed	Tumor protein p53-inducible protein 11 (p53-induced gene 11 protein)	TP53I11	Ovis aries (Sheep)	189	Up	C1QTNF3	GLDN
101121776	A0A6P3YM71	A0A6P3YM71_SHEEP	unreviewed	gamma-aminobutyric acid receptor subunit alpha-4	GABRA4	Ovis aries (Sheep)	555	Up	C1QTNF3	COL15A1
101121776	W5Q1Y4	W5Q1Y4_SHEEP	unreviewed	Uncharacterized protein	GABRA4	Ovis aries (Sheep)	555	Up	PAMR1	SCUBE2
780473	A0A6P3CXR7	A0A6P3CXR7_SHEEP	unreviewed	Claudin	CLDN1	Ovis aries (Sheep)	211	Up	SCUBE2	TNFAIP6
780473	D6R6U0	D6R6U0_SHEEP	unreviewed	Claudin	CLDN1	Ovis aries (Sheep)	211	Up	PAMR1	TNFAIP6
101108051	A0A6P3YIQ8	A0A6P3YIQ8_SHEEP	unreviewed	bcl-2-modifying factor	BMF	Ovis aries (Sheep)	184	Up	FBLN5	SCUBE2
101108832	A0A6P3EA36	A0A6P3EA36_SHEEP	unreviewed	Protein NDNF	NDNF	Ovis aries (Sheep)	573	Up	NPNT	SCUBE2
101108832	W5Q172	W5Q172_SHEEP	unreviewed	Protein NDNF	NDNF	Ovis aries (Sheep)	573	Up	FBN1	SCUBE2
101121431	A0A6P3E964	A0A6P3E964_SHEEP	unreviewed	regulating synaptic membrane exocytosis protein 2 isoform X24	RIMS2	Ovis aries (Sheep)	1163	Up	FBLN5	PAMR1
101121431	A0A6P3TQJ1	A0A6P3TQJ1_SHEEP	unreviewed	regulating synaptic membrane exocytosis protein 2 isoform X23	RIMS2	Ovis aries (Sheep)	1188	Up	NPNT	PAMR1
100302636	A0A6P3CXL8	A0A6P3CXL8_SHEEP	unreviewed	Krueppel-like factor 4	KLF4	Ovis aries (Sheep)	477	Up	FBN1	PAMR1
100141301	A0A6P3CWT7	A0A6P3CWT7_SHEEP	unreviewed	Glutathione S-transferase (EC 2.5.1.18)	GSTA1	Ovis aries (Sheep)	222	Down	FBLN5	TNFAIP6
100141301	B0LXN9	B0LXN9_SHEEP	unreviewed	Glutathione S-transferase (EC 2.5.1.18)	GSTA1	Ovis aries (Sheep)	222	Down	NPNT	TNFAIP6
101116988	A0A6P3E574	A0A6P3E574_SHEEP	unreviewed	Homeobox protein	PITX2	Ovis aries (Sheep)	317	Down	FBN1	TNFAIP6
101116988	A0A6P3EA51	A0A6P3EA51_SHEEP	unreviewed	Homeobox protein	PITX2	Ovis aries (Sheep)	271	Down	CD83	SCUBE2
101116988	A0A6P3EDK3	A0A6P3EDK3_SHEEP	unreviewed	Homeobox protein	PITX2	Ovis aries (Sheep)	325	Down	CD83	PAMR1
101116988	W5NZR7	W5NZR7_SHEEP	unreviewed	Homeobox protein	PITX2	Ovis aries (Sheep)	317	Down	CD83	TNFAIP6
101116988	W5NZR8	W5NZR8_SHEEP	unreviewed	Homeobox protein	PITX2	Ovis aries (Sheep)	325	Down	CD83	LHB
101107748	A0A6P3DZ96	A0A6P3DZ96_SHEEP	unreviewed	olfactomedin-like protein 2B isoform X3	OLFML2B	Ovis aries (Sheep)	759	Down	DOCK4	RAB31
101107748	A0A6P3THJ1	A0A6P3THJ1_SHEEP	unreviewed	olfactomedin-like protein 2B isoform X2	OLFML2B	Ovis aries (Sheep)	760	Down	DOCK4	RAB7B
101107748	A0A6P3TKG8	A0A6P3TKG8_SHEEP	unreviewed	olfactomedin-like protein 2B isoform X4	OLFML2B	Ovis aries (Sheep)	745	Down	DOCK4	RASL12
101107748	A0A6P3TR29	A0A6P3TR29_SHEEP	unreviewed	olfactomedin-like protein 2B isoform X1	OLFML2B	Ovis aries (Sheep)	761	Down	DOCK4	RAB27B
101107748	W5PLG3	W5PLG3_SHEEP	unreviewed	Olfactomedin-like domain-containing protein	OLFML2B	Ovis aries (Sheep)	761	Down	DOCK4	FYN
101106720	A0A6P3EEW7	A0A6P3EEW7_SHEEP	unreviewed	Glutathione transferase (EC 2.5.1.18)	LOC101106720	Ovis aries (Sheep)	222	Down	GM2A	LRRTM4
101110465	A0A6P3TGU6	A0A6P3TGU6_SHEEP	unreviewed	Transporter	SLC6A17	Ovis aries (Sheep)	727	Down	GM2A	ISLR
101115920	W5QIK8	W5QIK8_SHEEP	unreviewed	Uncharacterized protein	SELENBP1	Ovis aries (Sheep)	472	Down	GM2A	LRRC3B
101112488	A0A6P3E8H0	A0A6P3E8H0_SHEEP	unreviewed	Wiskott-Aldrich syndrome protein family member (WASP family protein member)	WASF1	Ovis aries (Sheep)	559	Down	CD83	GM2A
101112488	A0A6P3TJE4	A0A6P3TJE4_SHEEP	unreviewed	Wiskott-Aldrich syndrome protein family member (WASP family protein member)	WASF1	Ovis aries (Sheep)	558	Down	RASGRP3	SPARCL1
101112488	W5PKA3	W5PKA3_SHEEP	unreviewed	Wiskott-Aldrich syndrome protein family member (WASP family protein member)	WASF1	Ovis aries (Sheep)	559	Down	FBLN5	PTGS2 COX2
101112927	A0A6P3TB39	A0A6P3TB39_SHEEP	unreviewed	Fibulin-5	FBLN5	Ovis aries (Sheep)	461	Down	PTGS2 COX2	SCUBE2
101112927	A0A6P7D2K1	A0A6P7D2K1_SHEEP	unreviewed	Fibulin-5	FBLN5	Ovis aries (Sheep)	448	Down	NPNT	PTGS2 COX2
101112927	W5PSC8	W5PSC8_SHEEP	unreviewed	Fibulin-5	FBLN5	Ovis aries (Sheep)	448	Down	FBN1	PTGS2 COX2
101108488	W5PUQ1	W5PUQ1_SHEEP	unreviewed	Uncharacterized protein	SLC39A8	Ovis aries (Sheep)	461	Down	GYG1	PAMR1
101113834	A0A6P3E392	A0A6P3E392_SHEEP	unreviewed	Monocarboxylate transporter 2 (Solute carrier family 16 member 7)	SLC16A7	Ovis aries (Sheep)	481	Down	GYG1	PTGS2 COX2
101113834	W5P3K8	W5P3K8_SHEEP	unreviewed	Monocarboxylate transporter 2 (Solute carrier family 16 member 7)	SLC16A7	Ovis aries (Sheep)	481	Down	LAMA4	PAMR1
101121999	A0A6P3E114	A0A6P3E114_SHEEP	unreviewed	adropin	ENHO	Ovis aries (Sheep)	76	Down	LAMA4	PTGS2 COX2
101121999	W5P034	W5P034_SHEEP	unreviewed	Uncharacterized protein	ENHO	Ovis aries (Sheep)	76	Down	CLEC9A	PAMR1
101118430	W5P792	W5P792_SHEEP	unreviewed	Uncharacterized protein	ARHGEF25	Ovis aries (Sheep)	619	Down	CLEC9A	PTGS2 COX2
443323	H9CJU2	H9CJU2_SHEEP	unreviewed	Follistatin	FST	Ovis aries (Sheep)	344	Down	PAMR1	TMPRSS11A
101116372	A0A6P3EM26	A0A6P3EM26_SHEEP	unreviewed	alpha-actinin-2	ACTN2	Ovis aries (Sheep)	894	Down	PAMR1	PRSS23
100302330	A6XN32	SPRN_SHEEP	reviewed	Shadow of prion protein (Protein shadoo)	SPRN	Ovis aries (Sheep)	145	Down	PTGS2 COX2	TMPRSS11A
100302330	C6ETC1	C6ETC1_SHEEP	unreviewed	Shadow of prion protein	SPRN	Ovis aries (Sheep)	145	Down	PRSS23	PTGS2 COX2
101108778	A0A6P3EBM2	A0A6P3EBM2_SHEEP	unreviewed	cytochrome b-c1 complex subunit 9	LOC101108778	Ovis aries (Sheep)	64	Down	CD83	PTGS2 COX2
101108778	W5P6B2	W5P6B2_SHEEP	unreviewed	Uncharacterized protein	UQCR10	Ovis aries (Sheep)	64	Down	FBLN5	NPNT
101114554	A0A6P3YM46	A0A6P3YM46_SHEEP	unreviewed	Muscarinic acetylcholine receptor	CHRM4	Ovis aries (Sheep)	541	Down	FBLN5	FBN1
101111626	W5PX72	W5PX72_SHEEP	unreviewed	Carn_acyltransf domain-containing protein	CROT	Ovis aries (Sheep)	612	Down	FBN1	NPNT
100192421	A0A6P9FRD5	A0A6P9FRD5_SHEEP	unreviewed	Guanine nucleotide-binding protein subunit gamma	GNG11	Ovis aries (Sheep)	73	Down	FGF7	ISLR
100192421	B6V716	B6V716_SHEEP	unreviewed	Guanine nucleotide-binding protein subunit gamma	GNG11	Ovis aries (Sheep)	73	Down	CHL1	FGF7
101118065	A0A6P3DYI0	A0A6P3DYI0_SHEEP	unreviewed	LIM domain transcription factor LMO4	LMO4	Ovis aries (Sheep)	165	Down	FGF7	MYLK
101118065	W5PZY9	W5PZY9_SHEEP	unreviewed	Uncharacterized protein	LMO4	Ovis aries (Sheep)	165	Down	FGF7	S100A4
101121588	A0A6P3E305	A0A6P3E305_SHEEP	unreviewed	inhibin beta E chain	INHBE	Ovis aries (Sheep)	348	Down	ANGPT1	ANGPT2
101121588	W5PA02	W5PA02_SHEEP	unreviewed	TGF_BETA_2 domain-containing protein	INHBE	Ovis aries (Sheep)	348	Down	ANGPT2	CD83
101110988	A0A6P3DZX2	A0A6P3DZX2_SHEEP	unreviewed	K(+) channel subunit beta-1 (Kv-beta-1) (Voltage-gated potassium channel subunit beta-1)	KCNAB1	Ovis aries (Sheep)	401	Down	ANGPT1	CD83
101110988	A0A6P3E558	A0A6P3E558_SHEEP	unreviewed	K(+) channel subunit beta-1 (Kv-beta-1) (Voltage-gated potassium channel subunit beta-1)	KCNAB1	Ovis aries (Sheep)	408	Down	CHL1	MID1
101110988	W5NYG5	W5NYG5_SHEEP	unreviewed	K(+) channel subunit beta-1 (Kv-beta-1) (Voltage-gated potassium channel subunit beta-1)	KCNAB1	Ovis aries (Sheep)	401	Down	MID1	MYLK
101121961	A0A6P3ECI8	A0A6P3ECI8_SHEEP	unreviewed	Cardiac troponin I (Troponin I, cardiac muscle)	TNNI3	Ovis aries (Sheep)	212	Down	ABI3BP	MID1
101121961	W5NUQ4	W5NUQ4_SHEEP	unreviewed	Cardiac troponin I (Troponin I, cardiac muscle)	TNNI3	Ovis aries (Sheep)	212	Down	CHL1	MYLK
101105662	A0A6P3E697	A0A6P3E697_SHEEP	unreviewed	gliomedin	GLDN	Ovis aries (Sheep)	551	Down	ABI3BP	CHL1
101105662	W5QII9	W5QII9_SHEEP	unreviewed	Olfactomedin-like domain-containing protein	GLDN	Ovis aries (Sheep)	551	Down	ABI3BP	MYLK
101121025	A0A6P3EHV9	A0A6P3EHV9_SHEEP	unreviewed	Hexosyltransferase (EC 2.4.1.-)	B3GALT2	Ovis aries (Sheep)	422	Down	FST	SPARCL1
101121025	W5P4J6	W5P4J6_SHEEP	unreviewed	Hexosyltransferase (EC 2.4.1.-)	B3GALT2	Ovis aries (Sheep)	422	Down	SERPINA14	SCUBE2
101121013	A0A6P3TEV5	A0A6P3TEV5_SHEEP	unreviewed	Transmembrane protease serine (EC 3.4.21.-)	TMPRSS11A	Ovis aries (Sheep)	403	Down	FBN1	SERPINA14
101121013	A0A6P3TN75	A0A6P3TN75_SHEEP	unreviewed	Transmembrane protease serine (EC 3.4.21.-)	TMPRSS11A	Ovis aries (Sheep)	404	Down	SCUBE2	TMPRSS11A
101121013	A0A6P3TPW8	A0A6P3TPW8_SHEEP	unreviewed	Transmembrane protease serine (EC 3.4.21.-)	TMPRSS11A	Ovis aries (Sheep)	417	Down	PRSS23	SCUBE2
100169940	A0A6P3E7Y7	A0A6P3E7Y7_SHEEP	unreviewed	Alpha-1A adrenergic receptor (Alpha-1A adrenoreceptor) (Alpha-1C adrenergic receptor)	ADRA1A	Ovis aries (Sheep)	466	Down	FBN1	TMPRSS11A
100169940	A0A6P3TLU6	A0A6P3TLU6_SHEEP	unreviewed	Alpha-1A adrenergic receptor (Alpha-1A adrenoreceptor) (Alpha-1C adrenergic receptor)	ADRA1A	Ovis aries (Sheep)	425	Down	FBN1	PRSS23
101113838	A0A6P3EBP5	A0A6P3EBP5_SHEEP	unreviewed	Tissue factor pathway inhibitor	TFPI2	Ovis aries (Sheep)	233	Down	FGD4	FGD6
101113838	W5NS10	W5NS10_SHEEP	unreviewed	Tissue factor pathway inhibitor	TFPI2	Ovis aries (Sheep)	233	Down	CORO6	GNG11
101116374	A0A6P3EGR7	A0A6P3EGR7_SHEEP	unreviewed	Procollagen-proline 4-dioxygenase (EC 1.14.11.2)	P4HA1	Ovis aries (Sheep)	534	Down	CORO6	GNG4
101116374	A0A6P3ES19	A0A6P3ES19_SHEEP	unreviewed	Procollagen-proline 4-dioxygenase (EC 1.14.11.2)	P4HA1	Ovis aries (Sheep)	534	Down	GALNT14	HAS2
101116374	W5PBR7	W5PBR7_SHEEP	unreviewed	Procollagen-proline 4-dioxygenase (EC 1.14.11.2)	P4HA1	Ovis aries (Sheep)	534	Down	GSTA1	LOC101106720
101111544	A0A6P3YLV4	A0A6P3YLV4_SHEEP	unreviewed	Receptor expression-enhancing protein	REEP2	Ovis aries (Sheep)	254	Down	HECW2	UHRF2
101121051	W5PZK7	W5PZK7_SHEEP	unreviewed	Uncharacterized protein	ACTA2	Ovis aries (Sheep)	377	Down	ID3	LMO4
101117184	P67982	MT1A_SHEEP	reviewed	Metallothionein-1A (MT-1A) (MTC) (Metallothionein-IA) (MT-IA)	MT1A MT-IA	Ovis aries (Sheep)	61	Down	DLX3	PITX2
101111472	A0A6P3EJX2	A0A6P3EJX2_SHEEP	unreviewed	Phospholipase A2 (EC 3.1.1.4)	PLA2G4A	Ovis aries (Sheep)	749	Down	DLX3	MEF2C
101111472	W5PDL0	W5PDL0_SHEEP	unreviewed	Phospholipase A2 (EC 3.1.1.4)	PLA2G4A	Ovis aries (Sheep)	749	Down	MEF2C	PITX2
101109074	W5P139	W5P139_SHEEP	unreviewed	Uncharacterized protein	TENT5B	Ovis aries (Sheep)	430	Down	MID1	RARG
101107662	A0A6P3ERW2	A0A6P3ERW2_SHEEP	unreviewed	actin, alpha skeletal muscle isoform X4	ACTA1	Ovis aries (Sheep)	377	Down	CHL1	RARG
101107662	W5NYJ1	W5NYJ1_SHEEP	unreviewed	Uncharacterized protein	ACTA1	Ovis aries (Sheep)	377	Down	MYLK	RARG
101109516	W5P644	W5P644_SHEEP	unreviewed	Transket_pyr domain-containing protein	TKTL1	Ovis aries (Sheep)	596	Down	ABI3BP	RARG
497274	Q5ENY9	CRYAB_SHEEP	reviewed	Alpha-crystallin B chain (Alpha(B)-crystallin)	CRYAB	Ovis aries (Sheep)	175	Down	ESR2 NR3A2	MID1
101105496	W5PF33	W5PF33_SHEEP	unreviewed	ML domain-containing protein	GM2A	Ovis aries (Sheep)	193	Down	CHL1	ESR2 NR3A2
100141302	A0A6P3CXB1	A0A6P3CXB1_SHEEP	unreviewed	Potassium channel subfamily K member	KCNK3	Ovis aries (Sheep)	402	Down	ESR2 NR3A2	MYLK
100141302	E5L8E3	E5L8E3_SHEEP	unreviewed	Potassium channel subfamily K member	KCNK3	Ovis aries (Sheep)	402	Down	ABI3BP	ESR2 NR3A2
101112521	A0A6P3T426	A0A6P3T426_SHEEP	unreviewed	RNA-binding protein 24 isoform X2	RBM24	Ovis aries (Sheep)	178	Down	ESR2 NR3A2	RARG
101119705	A0A6P3YGM1	A0A6P3YGM1_SHEEP	unreviewed	leucine-rich repeat transmembrane neuronal protein 4	LRRTM4	Ovis aries (Sheep)	518	Down	ISLR	MID1
101119705	W5QGF2	W5QGF2_SHEEP	unreviewed	Uncharacterized protein	LRRTM4	Ovis aries (Sheep)	518	Down	CHL1	ISLR
101107621	A0A6P3YKN7	A0A6P3YKN7_SHEEP	unreviewed	6-phosphofructo-2-kinase (EC 2.7.1.105) (EC 3.1.3.46) (Fructose-2,6-bisphosphatase)	PFKFB3	Ovis aries (Sheep)	500	Down	ISLR	MYLK
101102187	W5PYG4	W5PYG4_SHEEP	unreviewed	Peptidase S1 domain-containing protein	PRSS23	Ovis aries (Sheep)	375	Down	ABI3BP	ISLR
101103289	A0A6P3YFI9	A0A6P3YFI9_SHEEP	unreviewed	glycogenin-1	GYG1	Ovis aries (Sheep)	333	Down	ISLR	LRRTM4
101101998	A0A6P3ECS8	A0A6P3ECS8_SHEEP	unreviewed	septin-4 isoform X2	SEPT4	Ovis aries (Sheep)	477	Down	ISLR	LRRC3B
101101998	A0A6P3EI21	A0A6P3EI21_SHEEP	unreviewed	Septin	SEPT4	Ovis aries (Sheep)	379	Down	CHL1	LRRTM4
101101998	A0A6P3TWF1	A0A6P3TWF1_SHEEP	unreviewed	septin-4 isoform X1	SEPT4	Ovis aries (Sheep)	486	Down	CHL1	LRRC3B
101101998	A0A6P3YKZ3	A0A6P3YKZ3_SHEEP	unreviewed	Septin	SEPT4	Ovis aries (Sheep)	458	Down	LRRTM4	MYLK
101101998	A0A6P3YNG7	A0A6P3YNG7_SHEEP	unreviewed	Septin	SEPT4	Ovis aries (Sheep)	360	Down	LRRC3B	MYLK
101101998	A0A6P7EIQ7	A0A6P7EIQ7_SHEEP	unreviewed	septin-4 isoform X6	SEPT4	Ovis aries (Sheep)	331	Down	ISLR	LOC101122444
101108630	A0A6P3E5Z2	A0A6P3E5Z2_SHEEP	unreviewed	phosphoglucomutase-like protein 5	PGM5	Ovis aries (Sheep)	567	Down	ISLR	NEK6
101108630	W5PUA9	W5PUA9_SHEEP	unreviewed	Uncharacterized protein	PGM5	Ovis aries (Sheep)	567	Down	CHL1	LOC101122444
101115961	A0A6P3E9K2	A0A6P3E9K2_SHEEP	unreviewed	Calponin	CNN2	Ovis aries (Sheep)	309	Down	CHL1	NEK6
101115961	W5PLD5	W5PLD5_SHEEP	unreviewed	Calponin	CNN2	Ovis aries (Sheep)	309	Down	LOC101122444	MYLK
497271	A0A6P3EGD4	A0A6P3EGD4_SHEEP	unreviewed	Angiopoietin-1	ANGPT1	Ovis aries (Sheep)	497	Down	MYLK	NEK6
780490	A0A6P3CX45	A0A6P3CX45_SHEEP	unreviewed	Noggin	NOG	Ovis aries (Sheep)	232	Down	CD83	ISLR
100528009	A0A6P9FRG0	A0A6P9FRG0_SHEEP	unreviewed	ammonium transporter Rh type C	RHCG	Ovis aries (Sheep)	460	Down	CD83	CHL1
101106150	A0A6P3ESW2	A0A6P3ESW2_SHEEP	unreviewed	gamma-aminobutyric acid receptor subunit epsilon	GABRE	Ovis aries (Sheep)	494	Down	CD83	MYLK
101110686	A0A6P3EGZ5	A0A6P3EGZ5_SHEEP	unreviewed	Coronin	CORO6	Ovis aries (Sheep)	471	Down	CHL1	S100A4
101110686	A0A6P3YL23	A0A6P3YL23_SHEEP	unreviewed	Coronin	CORO6	Ovis aries (Sheep)	431	Down	CD83	LOC101104661
443334	A0A6P3TFF1	A0A6P3TFF1_SHEEP	unreviewed	myosin light chain kinase, smooth muscle isoform X4	MYLK	Ovis aries (Sheep)	717	Down	KCNK3	KCNK6
100820746	A0A6P9FQP4	A0A6P9FQP4_SHEEP	unreviewed	ankyrin repeat domain-containing protein 1	ANKRD1	Ovis aries (Sheep)	319	Down	CD83	KCNK3
101114541	A0A6P3TTQ2	A0A6P3TTQ2_SHEEP	unreviewed	major facilitator superfamily domain-containing protein 4A	MFSD4A	Ovis aries (Sheep)	512	Down	CD83	KCNK6
101114541	W5P1M8	W5P1M8_SHEEP	unreviewed	Uncharacterized protein	MFSD4A	Ovis aries (Sheep)	512	Down	SPARCL1	TMPRSS11A
101123062	A0A6P3TYW0	A0A6P3TYW0_SHEEP	unreviewed	cadherin-13 isoform X2	CDH13	Ovis aries (Sheep)	608	Down	PAMR1	SPARCL1
101123062	W5PIJ5	W5PIJ5_SHEEP	unreviewed	Uncharacterized protein	CDH13	Ovis aries (Sheep)	608	Down	PRSS23	SPARCL1
101102901	A0A6P3EEW4	A0A6P3EEW4_SHEEP	unreviewed	nephronectin isoform X3	NPNT	Ovis aries (Sheep)	660	Down	FST	INHBE
101102901	A0A6P3TEI6	A0A6P3TEI6_SHEEP	unreviewed	nephronectin isoform X1	NPNT	Ovis aries (Sheep)	691	Down	FST	TMPRSS11A
101102901	A0A6P3THJ8	A0A6P3THJ8_SHEEP	unreviewed	nephronectin isoform X6	NPNT	Ovis aries (Sheep)	575	Down	FST	PAMR1
101102901	A0A6P3TMU4	A0A6P3TMU4_SHEEP	unreviewed	nephronectin isoform X4	NPNT	Ovis aries (Sheep)	621	Down	FST	PRSS23
101102901	A0A6P3TPJ6	A0A6P3TPJ6_SHEEP	unreviewed	nephronectin isoform X2	NPNT	Ovis aries (Sheep)	668	Down	CD83	IVNS1ABP
101118994	A0A6P3T6P7	A0A6P3T6P7_SHEEP	unreviewed	Secretory carrier-associated membrane protein (Secretory carrier membrane protein)	SCAMP5	Ovis aries (Sheep)	235	Down	TFPI2	TMPRSS11A
105613745	A0A6P3TQL0	A0A6P3TQL0_SHEEP	unreviewed	basic salivary proline-rich protein 4-like	LOC105613745	Ovis aries (Sheep)	113	Down	PAMR1	TFPI2
101102975	W5QA13	W5QA13_SHEEP	unreviewed	Cadherin-like domain-containing protein	CPED1	Ovis aries (Sheep)	1016	Down	PRSS23	TFPI2
101113017	A0A6P3YMW3	A0A6P3YMW3_SHEEP	unreviewed	neural cell adhesion molecule L1-like protein isoform X1	CHL1	Ovis aries (Sheep)	1225	Down	CD83	TFPI2
101121397	A0A6P3ES82	A0A6P3ES82_SHEEP	unreviewed	leucine-rich repeat-containing protein 3B	LRRC3B	Ovis aries (Sheep)	259	Down	LAMA4	MID1
101121397	W5P277	W5P277_SHEEP	unreviewed	LRRNT domain-containing protein	LRRC3B	Ovis aries (Sheep)	259	Down	CHL1	LAMA4
101117691	P09578	MT1C_SHEEP	reviewed	Metallothionein-1C (MT-1C) (Metallothionein-IC) (MT-IC)	MT1C MT-IC	Ovis aries (Sheep)	61	Down	LAMA4	MYLK
443460	P79208	PGH2_SHEEP	reviewed	Prostaglandin G/H synthase 2 (EC 1.14.99.1) (Cyclooxygenase-2) (COX-2) (PHS II) (Prostaglandin H2 synthase 2) (PGH synthase 2) (PGHS-2) (Prostaglandin-endoperoxide synthase 2)	PTGS2 COX2	Ovis aries (Sheep)	603	Down	ABI3BP	LAMA4
497273	A0A6P3EMH0	A0A6P3EMH0_SHEEP	unreviewed	Angiopoietin-2	ANGPT2	Ovis aries (Sheep)	495	Down	CLEC9A	MID1
497273	W5P8E6	W5P8E6_SHEEP	unreviewed	Angiopoietin-2	ANGPT2	Ovis aries (Sheep)	495	Down	CHL1	CLEC9A
101120724	A0A6P3E7W3	A0A6P3E7W3_SHEEP	unreviewed	interleukin-11 receptor subunit alpha	IL11RA	Ovis aries (Sheep)	422	Down	CLEC9A	MYLK
101120724	W5PH84	W5PH84_SHEEP	unreviewed	Uncharacterized protein	IL11RA	Ovis aries (Sheep)	422	Down	ABI3BP	CLEC9A
101120986	A0A6P3E0M4	A0A6P3E0M4_SHEEP	unreviewed	Galactose-1-phosphate uridylyltransferase (EC 2.7.7.12)	GALT	Ovis aries (Sheep)	360	Down	CD83	LMO4
101120986	A0A6P3TGM3	A0A6P3TGM3_SHEEP	unreviewed	Galactose-1-phosphate uridylyltransferase (EC 2.7.7.12)	GALT	Ovis aries (Sheep)	331	Down	FABP4	MID1
101102010	W5PVQ7	W5PVQ7_SHEEP	unreviewed	Uncharacterized protein	SCUBE2	Ovis aries (Sheep)	911	Down	CHL1	FABP4
101123041	W5P4K8	W5P4K8_SHEEP	unreviewed	Uncharacterized protein	SPARCL1	Ovis aries (Sheep)	653	Down	FABP4	MYLK
101114112	A0A6P3TG01	A0A6P3TG01_SHEEP	unreviewed	transmembrane protein 229B isoform X1	TMEM229B	Ovis aries (Sheep)	190	Down	ABI3BP	FABP4
101117844	W5NQE9	W5NQE9_SHEEP	unreviewed	GRIN_C domain-containing protein	GPRIN3	Ovis aries (Sheep)	780	Down	CD83	FABP4
101104743	A0A6P3E9E5	A0A6P3E9E5_SHEEP	unreviewed	long-chain fatty acid transport protein 6	SLC27A6	Ovis aries (Sheep)	634	Down	LRRC3B	LRRTM4
101104743	W5Q6G3	W5Q6G3_SHEEP	unreviewed	AMP-binding domain-containing protein	SLC27A6	Ovis aries (Sheep)	634	Down	GLDN	LRRC3B
101115199	W5PNM1	W5PNM1_SHEEP	unreviewed	Uncharacterized protein	RDH5	Ovis aries (Sheep)	304	Down	LRRC3B	OLFML2B
105605547	A0A6P3TL59	A0A6P3TL59_SHEEP	unreviewed	transmembrane gamma-carboxyglutamic acid protein 3	PRRG3	Ovis aries (Sheep)	231	Down	GLDN	LRRTM4
105605547	W5PFN8	W5PFN8_SHEEP	unreviewed	Gla domain-containing protein	PRRG3	Ovis aries (Sheep)	231	Down	LRRTM4	OLFML2B
101115082	A0A6P3DYV5	A0A6P3DYV5_SHEEP	unreviewed	Gap junction protein	GJA5	Ovis aries (Sheep)	359	Down	GLDN	ISLR
101115082	W5PRE6	W5PRE6_SHEEP	unreviewed	Gap junction protein	GJA5	Ovis aries (Sheep)	359	Down	ISLR	OLFML2B
101107330	W5PIW1	W5PIW1_SHEEP	unreviewed	Uncharacterized protein	CHRNA2	Ovis aries (Sheep)	505	Down	INHBE	LRRTM4
101119185	A0A6P3E1G3	A0A6P3E1G3_SHEEP	unreviewed	tumor necrosis factor-inducible gene 6 protein	TNFAIP6	Ovis aries (Sheep)	280	Down	INHBE	ISLR
101119185	W5PGW9	W5PGW9_SHEEP	unreviewed	Uncharacterized protein	TNFAIP6	Ovis aries (Sheep)	280	Down	INHBE	LRRC3B
443395	P01231	LSHB_SHEEP	reviewed	Lutropin subunit beta (Lutropin beta chain) (Interstitial cell-stimulating hormone) (Luteinizing hormone subunit beta) (LH-B) (LSH-B) (LSH-beta) [Cleaved into: LH beta-1; LH beta-2; LH beta-3]	LHB	Ovis aries (Sheep)	141	Down	LRRTM4	TMPRSS11A
443066	Q9TU15	ESR2_SHEEP	reviewed	Estrogen receptor beta (ER-beta) (Nuclear receptor subfamily 3 group A member 2)	ESR2 NR3A2	Ovis aries (Sheep)	527	Down	LRRTM4	PAMR1
101113663	W5PIF0	W5PIF0_SHEEP	unreviewed	Kinesin-like protein	KIF5C	Ovis aries (Sheep)	946	Down	LRRTM4	PRSS23
101117148	W5PSY0	W5PSY0_SHEEP	unreviewed	Uncharacterized protein	RTKN	Ovis aries (Sheep)	564	Down	ISLR	TMPRSS11A
101113340	A0A3S5HL72	A0A3S5HL72_SHEEP	unreviewed	RUNX1T1 protein	RUNX1T1	Ovis aries (Sheep)	603	Down	ISLR	PAMR1
443315	P21814	UTMP_SHEEP	reviewed	Uterine milk protein (UTMP)	SERPINA14	Ovis aries (Sheep)	429	Up	ISLR	PRSS23
									LRRC3B	TMPRSS11A
									LRRC3B	PAMR1
									LRRC3B	PRSS23
									CD83	LRRTM4
									CD83	LRRC3B
									CHL1	NPNT
									SLC16A10	SLC16A7
									CD83	SLC16A7
									CD83	SLC16A10
									GABRA4	GABRE
									GABRA4	GABRB1
									CHRNA2	GABRA4
									GABRB1	GABRE
									CHRNA2	GABRE
									CHRNA2	GABRB1
									CD83	GABRA4
									CD83	GABRE
									CD83	GABRB1
									CD83	CHRNA2
									INHBE	NOG
									GLDN	OLFML2B
									CD83	MMP13
									DAPP1	FGD4
									DAPP1	FGD6
									FGD4	LOC101122444
									FGD4	NEK6
									FGD4	MYLK
									DAPP1	LOC101122444
									DAPP1	NEK6
									DAPP1	MYLK
									FGD6	LOC101122444
									FGD6	NEK6
									FGD6	MYLK
									FGD4	FYN
									DAPP1	FYN
									FGD6	FYN
									FGD4	RAB31
									FGD4	RAB7B
									FGD4	RASL12
									FGD4	RAB27B
									DAPP1	RAB31
									DAPP1	RAB7B
									DAPP1	RASL12
									DAPP1	RAB27B
									FGD6	RAB31
									FGD6	RAB7B
									FGD6	RASL12
									FGD6	RAB27B
									ARHGEF25	FGD4
									ARHGEF25	DAPP1
									ARHGEF25	FGD6
									CORO6	FGD4
									CORO6	DAPP1
									CORO6	FGD6
									CD83	UHRF2
									FYN	PIK3R3
									DAPP1	PIK3R3
									LOC101122444	MID1
									ABI3BP	LOC101122444
									MID1	NEK6
									ABI3BP	NEK6
									LOC101122444	NEK6
									FYN	LOC101122444
									FYN	NEK6
									FYN	MYLK
									LOC101122444	RAB31
									LOC101122444	RAB7B
									LOC101122444	RASL12
									LOC101122444	RAB27B
									NEK6	RAB31
									NEK6	RAB7B
									NEK6	RASL12
									NEK6	RAB27B
									MYLK	RAB31
									MYLK	RAB7B
									MYLK	RASL12
									MYLK	RAB27B
									LOC101122444	RGS4
									NEK6	RGS4
									MYLK	RGS4
									LOC101122444	UHRF2
									NEK6	UHRF2
									MYLK	UHRF2
									CD83	LOC101122444
									CD83	NEK6
									MID1	RAB31
									CHL1	RAB31
									ABI3BP	RAB31
									MID1	RAB7B
									CHL1	RAB7B
									ABI3BP	RAB7B
									MID1	RASL12
									CHL1	RASL12
									ABI3BP	RASL12
									MID1	RAB27B
									CHL1	RAB27B
									ABI3BP	RAB27B
									RAB31	RAB7B
									RAB31	RASL12
									RAB27B	RAB31
									RAB7B	RASL12
									RAB27B	RAB7B
									RAB27B	RASL12
									RAB31	RASGRP3
									RAB7B	RASGRP3
									RASGRP3	RASL12
									RAB27B	RASGRP3
									ARHGEF25	RAB31
									ARHGEF25	RAB7B
									ARHGEF25	RASL12
									ARHGEF25	RAB27B
									CD83	RAB31
									CD83	RAB7B
									CD83	RASL12
									CD83	RAB27B
									FGD4	RGS4
									FGD6	RGS4
									ARHGEF25	RGS4
									CORO6	RGS4
									FGD4	MID1
									CHL1	FGD4
									ABI3BP	FGD4
									FGD6	MID1
									CHL1	FGD6
									ABI3BP	FGD6
									ARHGEF25	MID1
									ARHGEF25	CHL1
									ARHGEF25	MYLK
									ABI3BP	ARHGEF25
									ARHGEF25	FYN
									CHL1	SCF
									ENPP2	SERPINA14
									SERPINA14	TMPRSS11A
									SERPINA14	PAMR1
									SERPINA14	PRSS23
									CD83	SERPINA14
									FYN	MID1
									CHL1	FYN
									ABI3BP	FYN
									DAPP1	MID1
									CHL1	DAPP1
									ABI3BP	DAPP1
									MID1	PIK3R3
									CHL1	PIK3R3
									MYLK	PIK3R3
									ABI3BP	PIK3R3
									DAPP1	DOCK4
									DOCK4	PIK3R3
									FYN	TMPRSS11A
									FYN	PAMR1
									FYN	PRSS23
									FYN	UHRF2
									CD83	SLC6A17
									INHBE	MID1
									CHL1	INHBE
									INHBE	MYLK
									ABI3BP	INHBE
									CD83	INHBE
									PRSS23	TMPRSS11A
									CD83	TMPRSS11A
									CD83	PRSS23
									MID1	UHRF2
									CD83	MID1
									ABI3BP	CD83
									CD83	CORO6
									CLCN4	MID1
									CHL1	CLCN4
									CLCN4	MYLK
									ABI3BP	CLCN4
									CORO6	MID1
									CHL1	CORO6
									CORO6	MYLK
									ABI3BP	CORO6
									IKZF2	OSR1
									IKZF2	KLF4
									KLF4	OSR1
									BNC1	IKZF2
									BNC1	OSR1
									BNC1	KLF4
									ACTA1	FBN1
									ACTA1	SLC16A10
									ACTA2	FBN1
									ACTN2	TNNI3
									ADRA1A	LRRTM4
									ANGPT1	FGF7
									BMF	PMAIP1
									C1QTNF3	IL11RA
									CHRM4	GNG11
									CHRM4	GNG4
									CHRM4	RIMS2
									CHRNA2	RIMS2
									CLCN4	KCNK3
									CLEC9A	RAB7B
									CORO6	RBM24
									CROT	P4HA1
									DAPP1	TMOD1
									DAPP1	SLC39A8
									DLX3	GPR68
									ENPP2	LPAR1
									ENPP2	PLA2G4A
									FABP4	SLC27A6
									GABRB1	NPY1R
									GALT	IL11RA
									GALT	PGM5
									GJA5	PITX2
									GJA5	MYLK
									GM2A	NPY1R
									GNG11	GPR68
									GNG11	PIK3R3
									GNG11	LPAR1
									GNG11	GNG4
									GNG4	PIK3R3
									GNG4	LPAR1
									GYG1	PGM5
									GYG1	KCNK3
									HAS2	TNFAIP6
									KIAA1217	TKTL1
									KLF4	MEF2C
									MMP13	S100A4
									NPNT	SPARCL1
									PGM5	TKTL1
									PLA2G4A	RASL12
									RAB27B	RIMS2
									RASL12	SCUBE2
									RHCG	SLC16A7
									SELENBP1	TMPRSS11A
									SLC39A8	TMPRSS11A
									SLC39A8	TMOD1

## Sheet: AC
The data sets of protein–protein interactions from A vs.C
yourlist:M20210416A94466D2655679D1FD8953E075198DA8241CC02	Entry	Entry name	Status	Protein names	Gene names	Organism	Length	Up/Down	node1	node2
101104661	A0A6P3EAG9	A0A6P3EAG9_SHEEP	unreviewed	C-X-C motif chemokine	LOC101104661	Ovis aries (Sheep)	103	Up	LOC101113823	NPY1R
101104661	A0A6P3TN87	A0A6P3TN87_SHEEP	unreviewed	C-X-C motif chemokine	LOC101104661	Ovis aries (Sheep)	100	Up	GPR68	NPY1R
101123247	A0A6P3E684	A0A6P3E684_SHEEP	unreviewed	phosphatidylinositol 3-kinase regulatory subunit gamma	PIK3R3	Ovis aries (Sheep)	461	Up	GPR68	LOC101113823
101123247	W5NVV5	W5NVV5_SHEEP	unreviewed	Uncharacterized protein	PIK3R3	Ovis aries (Sheep)	461	Up	LOC101104661	NPY1R
101104474	A0A6P3EBQ3	A0A6P3EBQ3_SHEEP	unreviewed	carboxypeptidase M	CPM	Ovis aries (Sheep)	442	Up	LOC101104661	LOC101113823
101104794	A0A6P3DZN7	A0A6P3DZN7_SHEEP	unreviewed	Protein S100 (S100 calcium-binding protein)	S100A4	Ovis aries (Sheep)	101	Up	GPR68	LOC101104661
101114927	A0A6P3TEQ7	A0A6P3TEQ7_SHEEP	unreviewed	Guanine nucleotide-binding protein subunit gamma	GNG4	Ovis aries (Sheep)	75	Up	CD83	NPY1R
101114927	W5P002	W5P002_SHEEP	unreviewed	Guanine nucleotide-binding protein subunit gamma	GNG4	Ovis aries (Sheep)	75	Up	CD83	LOC101113823
101108466	A0A6P3TDM3	A0A6P3TDM3_SHEEP	unreviewed	serine/threonine-protein kinase Nek6	NEK6	Ovis aries (Sheep)	313	Up	CD83	GPR68
101122358	A0A6P3EAD5	A0A6P3EAD5_SHEEP	unreviewed	gamma-aminobutyric acid receptor subunit beta-1	GABRB1	Ovis aries (Sheep)	474	Up	ASB9	ovar-MHCI-G6
101102632	W5Q5Y4	W5Q5Y4_SHEEP	unreviewed	Uncharacterized protein	OSR1	Ovis aries (Sheep)	262	Up	ASB9	MID1
100286738	A0A6P3TLP0	A0A6P3TLP0_SHEEP	unreviewed	myocyte-specific enhancer factor 2C (myocyte-specific enhancer factor 2C isoform X3)	MEF2C	Ovis aries (Sheep)	433	Up	ASB9	NEK6
100286738	A0A6P7E1L1	A0A6P7E1L1_SHEEP	unreviewed	myocyte-specific enhancer factor 2C isoform X2	MEF2C	Ovis aries (Sheep)	463	Up	ASB9	HCK
100286738	A0A6P7E1L3	A0A6P7E1L3_SHEEP	unreviewed	myocyte-specific enhancer factor 2C isoform X1	MEF2C	Ovis aries (Sheep)	465	Up	ASB9	CD83
100286738	C0LU83	C0LU83_SHEEP	unreviewed	Myocyte enhancer factor 2C protein	MEF2C	Ovis aries (Sheep)	433	Up	MID1	ovar-MHCI-G6
101109745	W5Q1D2	W5Q1D2_SHEEP	unreviewed	Protein Wnt	WNT5A	Ovis aries (Sheep)	353	Up	SERPINA14	ovar-MHCI-G6
101111492	A0A6P3EMV5	A0A6P3EMV5_SHEEP	unreviewed	ovarian cancer G-protein coupled receptor 1	GPR68	Ovis aries (Sheep)	371	Up	INHBE	ovar-MHCI-G6
101107140	A0A6P3T2D6	A0A6P3T2D6_SHEEP	unreviewed	zinc finger protein basonuclin-1	BNC1	Ovis aries (Sheep)	987	Up	CD83	ovar-MHCI-G6
101117818	A0A6P3ES85	A0A6P3ES85_SHEEP	unreviewed	E3 ubiquitin-protein ligase Midline-1 (EC 2.3.2.27) (RING finger protein Midline-1) (RING-type E3 ubiquitin transferase Midline-1) (Tripartite motif-containing protein 18)	MID1	Ovis aries (Sheep)	629	Up	FGF7	HECW2
101117818	A0A6P3TH99	A0A6P3TH99_SHEEP	unreviewed	E3 ubiquitin-protein ligase Midline-1 (EC 2.3.2.27) (RING finger protein Midline-1) (RING-type E3 ubiquitin transferase Midline-1) (Tripartite motif-containing protein 18)	MID1	Ovis aries (Sheep)	667	Up	HECW2	PIK3R3
101117818	W5PLW9	W5PLW9_SHEEP	unreviewed	E3 ubiquitin-protein ligase Midline-1 (EC 2.3.2.27) (RING finger protein Midline-1) (RING-type E3 ubiquitin transferase Midline-1) (Tripartite motif-containing protein 18)	MID1	Ovis aries (Sheep)	667	Up	HCK	HECW2
101105161	A0A6P3E5R6	A0A6P3E5R6_SHEEP	unreviewed	Neuronal protein 3.1 (Neuronal regeneration-related protein) (Protein p311)	NREP	Ovis aries (Sheep)	68	Up	HECW2	S100A4
101117112	A0A6P3EEC7	A0A6P3EEC7_SHEEP	unreviewed	interferon alpha-inducible protein 27, mitochondrial isoform X1	LOC101117112	Ovis aries (Sheep)	175	Up	COL4A5	COL4A6
101117112	A0A6P7D3R7	A0A6P7D3R7_SHEEP	unreviewed	interferon alpha-inducible protein 27-like protein 1 (interferon alpha-inducible protein 27-like protein 1 isoform X2)	LOC114108759 LOC101117112	Ovis aries (Sheep)	165	Up	COL4A5	COL5A2
443315	P21814	UTMP_SHEEP	reviewed	Uterine milk protein (UTMP)	SERPINA14	Ovis aries (Sheep)	429	Up	COL4A6	COL5A2
101122252	A0A6P3E1D0	A0A6P3E1D0_SHEEP	unreviewed	ceramide synthase 6 isoform X1	CERS6	Ovis aries (Sheep)	392	Up	GM2A	LRRC3B
101122252	A0A6P3E8M1	A0A6P3E8M1_SHEEP	unreviewed	ceramide synthase 6 isoform X2	CERS6	Ovis aries (Sheep)	384	Up	GM2A	SLIT2
101122252	A0A6P3YG19	A0A6P3YG19_SHEEP	unreviewed	ceramide synthase 6 isoform X3	CERS6	Ovis aries (Sheep)	360	Up	CD83	GM2A
101121776	A0A6P3YM71	A0A6P3YM71_SHEEP	unreviewed	gamma-aminobutyric acid receptor subunit alpha-4	GABRA4	Ovis aries (Sheep)	555	Up	SLIT2	TMPRSS11A
101121776	W5Q1Y4	W5Q1Y4_SHEEP	unreviewed	Uncharacterized protein	GABRA4	Ovis aries (Sheep)	555	Up	CD83	SLIT2
101119960	A0A6P3TJL5	A0A6P3TJL5_SHEEP	unreviewed	HECT-type E3 ubiquitin transferase (EC 2.3.2.26)	HECW2	Ovis aries (Sheep)	1440	Up	FGF7	S100A4
101110710	Q4LBD7	Q4LBD7_SHEEP	unreviewed	MHC class I antigen	ovar-MHCI-G6	Ovis aries (Sheep)	349	Up	CD83	FGL2
101116016	A0A6P3EGZ4	A0A6P3EGZ4_SHEEP	unreviewed	transcriptional and immune response regulator	TCIM	Ovis aries (Sheep)	106	Up	CERS6	MEF2C
443095	B2MVW3	B2MVW3_SHEEP	unreviewed	Fibroblast growth factor (FGF)	FGF7	Ovis aries (Sheep)	194	Up	CD83	LOC101104661
443095	W5QIL6	W5QIL6_SHEEP	unreviewed	Fibroblast growth factor (FGF)	FGF7	Ovis aries (Sheep)	194	Up	CD83	KCNK3
101109886	W5PZV6	W5PZV6_SHEEP	unreviewed	Uncharacterized protein	MYB	Ovis aries (Sheep)	640	Up	LRRC3B	SLIT2
101110341	A0A6P3E8Z1	A0A6P3E8Z1_SHEEP	unreviewed	Hyaluronan synthase 2 (EC 2.4.1.212) (Hyaluronate synthase 2) (Hyaluronic acid synthase 2)	HAS2	Ovis aries (Sheep)	552	Up	OLFML2B	SLIT2
101114493	A0A6P3E654	A0A6P3E654_SHEEP	unreviewed	collagen alpha-2(V) chain	COL5A2	Ovis aries (Sheep)	1499	Up	LRRC3B	OLFML2B
101114493	W5Q4M3	W5Q4M3_SHEEP	unreviewed	Uncharacterized protein	COL5A2	Ovis aries (Sheep)	1499	Up	INHBE	LRRC3B
101103355	A0A6P3ECY8	A0A6P3ECY8_SHEEP	unreviewed	CD83 antigen isoform X1	CD83	Ovis aries (Sheep)	199	Up	INHBE	SLIT2
101103355	A0A6P3T870	A0A6P3T870_SHEEP	unreviewed	CD83 antigen isoform X2	CD83	Ovis aries (Sheep)	198	Up	LRRC3B	TMPRSS11A
101103355	W5PTS6	W5PTS6_SHEEP	unreviewed	Ig-like domain-containing protein	CD83	Ovis aries (Sheep)	199	Up	CD83	LRRC3B
443361	A0A6P3TSX7	A0A6P3TSX7_SHEEP	unreviewed	Neuropeptide Y receptor type 1	NPY1R	Ovis aries (Sheep)	383	Up	CD83	SLC16A3
443361	W5PW25	W5PW25_SHEEP	unreviewed	Neuropeptide Y receptor type 1	NPY1R	Ovis aries (Sheep)	383	Up	GABRA4	GABRB1
101101901	A0A6P3E9Q8	A0A6P3E9Q8_SHEEP	unreviewed	protein EVI2A	EVI2A	Ovis aries (Sheep)	232	Up	GABRB1	GABRE
101122798	A0A6P3THC3	A0A6P3THC3_SHEEP	unreviewed	LHFPL tetraspan subfamily member 6 protein	LHFPL6	Ovis aries (Sheep)	200	Up	GABRA4	GABRE
101111643	A0A6P3TLB7	A0A6P3TLB7_SHEEP	unreviewed	monocarboxylate transporter 4 isoform X1	SLC16A3	Ovis aries (Sheep)	461	Down	CD83	GABRB1
101111643	A0A6P7EI73	A0A6P7EI73_SHEEP	unreviewed	monocarboxylate transporter 4 isoform X2	SLC16A3	Ovis aries (Sheep)	412	Down	CD83	GABRA4
101111643	W5Q621	W5Q621_SHEEP	unreviewed	MFS domain-containing protein	SLC16A3	Ovis aries (Sheep)	461	Down	CD83	GABRE
101117184	P67982	MT1A_SHEEP	reviewed	Metallothionein-1A (MT-1A) (MTC) (Metallothionein-IA) (MT-IA)	MT1A MT-IA	Ovis aries (Sheep)	61	Down	CPM	TMPRSS11A
101123455	A0A6P3E3A4	A0A6P3E3A4_SHEEP	unreviewed	NADH dehydrogenase [ubiquinone] 1 alpha subcomplex subunit 4-like 2	NDUFA4L2	Ovis aries (Sheep)	87	Down	CD83	CPM
101123455	W5PAZ5	W5PAZ5_SHEEP	unreviewed	Uncharacterized protein	NDUFA4L2	Ovis aries (Sheep)	87	Down	HCK	PIK3R3
101108778	A0A6P3EBM2	A0A6P3EBM2_SHEEP	unreviewed	cytochrome b-c1 complex subunit 9	LOC101108778	Ovis aries (Sheep)	64	Down	MID1	NEK6
101108778	W5P6B2	W5P6B2_SHEEP	unreviewed	Uncharacterized protein	UQCR10	Ovis aries (Sheep)	64	Down	HCK	NEK6
101112706	A0A6P3EFB7	A0A6P3EFB7_SHEEP	unreviewed	collagen alpha-5(IV) chain isoform X2	COL4A5	Ovis aries (Sheep)	1691	Down	CD83	NEK6
101112706	A0A6P3ENB1	A0A6P3ENB1_SHEEP	unreviewed	collagen alpha-5(IV) chain isoform X4	COL4A5	Ovis aries (Sheep)	1685	Down	ARHGEF25	MID1
101112706	A0A6P3TBC8	A0A6P3TBC8_SHEEP	unreviewed	collagen alpha-5(IV) chain isoform X1	COL4A5	Ovis aries (Sheep)	1694	Down	ARHGEF25	HCK
101112706	A0A6P3TLB4	A0A6P3TLB4_SHEEP	unreviewed	collagen alpha-5(IV) chain isoform X3	COL4A5	Ovis aries (Sheep)	1688	Down	SERPINA14	TMPRSS11A
101112706	W5Q9X9	W5Q9X9_SHEEP	unreviewed	Collagen IV NC1 domain-containing protein	COL4A5	Ovis aries (Sheep)	1691	Down	CD83	SERPINA14
101107748	A0A6P3DZ96	A0A6P3DZ96_SHEEP	unreviewed	olfactomedin-like protein 2B isoform X3	OLFML2B	Ovis aries (Sheep)	759	Down	MID1	PIK3R3
101107748	A0A6P3THJ1	A0A6P3THJ1_SHEEP	unreviewed	olfactomedin-like protein 2B isoform X2	OLFML2B	Ovis aries (Sheep)	760	Down	HCK	MID1
101107748	A0A6P3TKG8	A0A6P3TKG8_SHEEP	unreviewed	olfactomedin-like protein 2B isoform X4	OLFML2B	Ovis aries (Sheep)	745	Down	ASB9	PIK3R3
101107748	A0A6P3TR29	A0A6P3TR29_SHEEP	unreviewed	olfactomedin-like protein 2B isoform X1	OLFML2B	Ovis aries (Sheep)	761	Down	HCK	TMPRSS11A
101107748	W5PLG3	W5PLG3_SHEEP	unreviewed	Olfactomedin-like domain-containing protein	OLFML2B	Ovis aries (Sheep)	761	Down	INHBE	MID1
100125611	A0A6P3E6S2	A0A6P3E6S2_SHEEP	unreviewed	slit homolog 2 protein isoform X1	SLIT2	Ovis aries (Sheep)	1530	Down	CD83	INHBE
100125611	A0A6P3EDW2	A0A6P3EDW2_SHEEP	unreviewed	slit homolog 2 protein isoform X2	SLIT2	Ovis aries (Sheep)	1522	Down	CD83	TMPRSS11A
101117691	P09578	MT1C_SHEEP	reviewed	Metallothionein-1C (MT-1C) (Metallothionein-IC) (MT-IC)	MT1C MT-IC	Ovis aries (Sheep)	61	Down	CD83	MID1
101113128	W5QAD7	W5QAD7_SHEEP	unreviewed	Collagen IV NC1 domain-containing protein	COL4A6	Ovis aries (Sheep)	1706	Down	BNC1	OSR1
101121588	A0A6P3E305	A0A6P3E305_SHEEP	unreviewed	inhibin beta E chain	INHBE	Ovis aries (Sheep)	348	Down	CD83	ICAM-1
101121588	W5PA02	W5PA02_SHEEP	unreviewed	TGF_BETA_2 domain-containing protein	INHBE	Ovis aries (Sheep)	348	Down	CPM	GNG4
101118266	W5QBE4	W5QBE4_SHEEP	unreviewed	Fibrinogen C-terminal domain-containing protein	FGL2	Ovis aries (Sheep)	441	Down	GABRB1	NPY1R
101108488	W5PUQ1	W5PUQ1_SHEEP	unreviewed	Uncharacterized protein	SLC39A8	Ovis aries (Sheep)	461	Down	GM2A	NPY1R
101105496	W5PF33	W5PF33_SHEEP	unreviewed	ML domain-containing protein	GM2A	Ovis aries (Sheep)	193	Down	GNG4	PIK3R3
101114541	A0A6P3TTQ2	A0A6P3TTQ2_SHEEP	unreviewed	major facilitator superfamily domain-containing protein 4A	MFSD4A	Ovis aries (Sheep)	512	Down	NDUFA4L2	UQCR10
101114541	W5P1M8	W5P1M8_SHEEP	unreviewed	Uncharacterized protein	MFSD4A	Ovis aries (Sheep)	512	Down	SLC39A8	TMPRSS11A
101121013	A0A6P3TEV5	A0A6P3TEV5_SHEEP	unreviewed	Transmembrane protease serine (EC 3.4.21.-)	TMPRSS11A	Ovis aries (Sheep)	403	Down
101121013	A0A6P3TN75	A0A6P3TN75_SHEEP	unreviewed	Transmembrane protease serine (EC 3.4.21.-)	TMPRSS11A	Ovis aries (Sheep)	404	Down
101121013	A0A6P3TPW8	A0A6P3TPW8_SHEEP	unreviewed	Transmembrane protease serine (EC 3.4.21.-)	TMPRSS11A	Ovis aries (Sheep)	417	Down
101111544	A0A6P3YLV4	A0A6P3YLV4_SHEEP	unreviewed	Receptor expression-enhancing protein	REEP2	Ovis aries (Sheep)	254	Down
100141302	A0A6P3CXB1	A0A6P3CXB1_SHEEP	unreviewed	Potassium channel subfamily K member	KCNK3	Ovis aries (Sheep)	402	Down
100141302	E5L8E3	E5L8E3_SHEEP	unreviewed	Potassium channel subfamily K member	KCNK3	Ovis aries (Sheep)	402	Down
101118994	A0A6P3T6P7	A0A6P3T6P7_SHEEP	unreviewed	Secretory carrier-associated membrane protein (Secretory carrier membrane protein)	SCAMP5	Ovis aries (Sheep)	235	Down
101106150	A0A6P3ESW2	A0A6P3ESW2_SHEEP	unreviewed	gamma-aminobutyric acid receptor subunit epsilon	GABRE	Ovis aries (Sheep)	494	Down
101121397	A0A6P3ES82	A0A6P3ES82_SHEEP	unreviewed	leucine-rich repeat-containing protein 3B	LRRC3B	Ovis aries (Sheep)	259	Down
101121397	W5P277	W5P277_SHEEP	unreviewed	LRRNT domain-containing protein	LRRC3B	Ovis aries (Sheep)	259	Down
101118430	W5P792	W5P792_SHEEP	unreviewed	Uncharacterized protein	ARHGEF25	Ovis aries (Sheep)	619	Down
101113823	A0A6P3TAB6	A0A6P3TAB6_SHEEP	unreviewed	neuropeptide Y receptor type 4	LOC101113823	Ovis aries (Sheep)	377	Down
101113823	W5P0I3	W5P0I3_SHEEP	unreviewed	G_PROTEIN_RECEP_F1_2 domain-containing protein	LOC101113823	Ovis aries (Sheep)	377	Down
101116936	W5PML7	W5PML7_SHEEP	unreviewed	Uncharacterized protein	BICDL1	Ovis aries (Sheep)	576	Down
101123093	A0A6P3EH15	A0A6P3EH15_SHEEP	unreviewed	ankyrin repeat and SOCS box protein 9 isoform X1	ASB9	Ovis aries (Sheep)	287	Down
101123093	A0A6P3ERS2	A0A6P3ERS2_SHEEP	unreviewed	ankyrin repeat and SOCS box protein 9 isoform X2	ASB9	Ovis aries (Sheep)	224	Down
101123093	W5PQV0	W5PQV0_SHEEP	unreviewed	Uncharacterized protein	ASB9	Ovis aries (Sheep)	287	Down
101113167	A0A6P3TTJ4	A0A6P3TTJ4_SHEEP	unreviewed	Tyrosine-protein kinase (EC 2.7.10.2)	HCK	Ovis aries (Sheep)	503	Down
101113167	W5NXU7	W5NXU7_SHEEP	unreviewed	Tyrosine-protein kinase (EC 2.7.10.2)	HCK	Ovis aries (Sheep)	503	Down
443045	O97692	O97692_SHEEP	unreviewed	Intercellular adhesion molecule-1	ICAM-1	Ovis aries (Sheep)	530	Down

## Sheet: AB&AC
The data sets of protein–protein interactions from A vs.B & A vs.C
yourlist:M20210416A94466D2655679D1FD8953E075198DA8241CC02	Entry	Entry name	Status	Protein names	Gene names	Organism	Length	Up/Down	node1	node2
101104661	A0A6P3EAG9	A0A6P3EAG9_SHEEP	unreviewed	C-X-C motif chemokine	LOC101104661	Ovis aries (Sheep)	103	Up	GPR68	NPY1R
101104661	A0A6P3TN87	A0A6P3TN87_SHEEP	unreviewed	C-X-C motif chemokine	LOC101104661	Ovis aries (Sheep)	100	Up	LOC101104661	NPY1R
101123247	A0A6P3E684	A0A6P3E684_SHEEP	unreviewed	phosphatidylinositol 3-kinase regulatory subunit gamma	PIK3R3	Ovis aries (Sheep)	461	Up	GPR68	LOC101104661
101123247	W5NVV5	W5NVV5_SHEEP	unreviewed	Uncharacterized protein	PIK3R3	Ovis aries (Sheep)	461	Up	CD83	NPY1R
101104474	A0A6P3EBQ3	A0A6P3EBQ3_SHEEP	unreviewed	carboxypeptidase M	CPM	Ovis aries (Sheep)	442	Up	CD83	GPR68
101104794	A0A6P3DZN7	A0A6P3DZN7_SHEEP	unreviewed	Protein S100 (S100 calcium-binding protein)	S100A4	Ovis aries (Sheep)	101	Up	FGF7	HECW2
101114927	A0A6P3TEQ7	A0A6P3TEQ7_SHEEP	unreviewed	Guanine nucleotide-binding protein subunit gamma	GNG4	Ovis aries (Sheep)	75	Up	HECW2	PIK3R3
101114927	W5P002	W5P002_SHEEP	unreviewed	Guanine nucleotide-binding protein subunit gamma	GNG4	Ovis aries (Sheep)	75	Up	HECW2	S100A4
101108466	A0A6P3TDM3	A0A6P3TDM3_SHEEP	unreviewed	serine/threonine-protein kinase Nek6	NEK6	Ovis aries (Sheep)	313	Up	GM2A	LRRC3B
101122358	A0A6P3EAD5	A0A6P3EAD5_SHEEP	unreviewed	gamma-aminobutyric acid receptor subunit beta-1	GABRB1	Ovis aries (Sheep)	474	Up	CD83	GM2A
101102632	W5Q5Y4	W5Q5Y4_SHEEP	unreviewed	Uncharacterized protein	OSR1	Ovis aries (Sheep)	262	Up	FGF7	S100A4
100286738	A0A6P3TLP0	A0A6P3TLP0_SHEEP	unreviewed	myocyte-specific enhancer factor 2C (myocyte-specific enhancer factor 2C isoform X3)	MEF2C	Ovis aries (Sheep)	433	Up	CD83	LOC101104661
100286738	A0A6P7E1L1	A0A6P7E1L1_SHEEP	unreviewed	myocyte-specific enhancer factor 2C isoform X2	MEF2C	Ovis aries (Sheep)	463	Up	CD83	KCNK3
100286738	A0A6P7E1L3	A0A6P7E1L3_SHEEP	unreviewed	myocyte-specific enhancer factor 2C isoform X1	MEF2C	Ovis aries (Sheep)	465	Up	LRRC3B	OLFML2B
100286738	C0LU83	C0LU83_SHEEP	unreviewed	Myocyte enhancer factor 2C protein	MEF2C	Ovis aries (Sheep)	433	Up	INHBE	LRRC3B
101109745	W5Q1D2	W5Q1D2_SHEEP	unreviewed	Protein Wnt	WNT5A	Ovis aries (Sheep)	353	Up	LRRC3B	TMPRSS11A
101111492	A0A6P3EMV5	A0A6P3EMV5_SHEEP	unreviewed	ovarian cancer G-protein coupled receptor 1	GPR68	Ovis aries (Sheep)	371	Up	CD83	LRRC3B
101107140	A0A6P3T2D6	A0A6P3T2D6_SHEEP	unreviewed	zinc finger protein basonuclin-1	BNC1	Ovis aries (Sheep)	987	Up	GABRA4	GABRB1
101117818	A0A6P3ES85	A0A6P3ES85_SHEEP	unreviewed	E3 ubiquitin-protein ligase Midline-1 (EC 2.3.2.27) (RING finger protein Midline-1) (RING-type E3 ubiquitin transferase Midline-1) (Tripartite motif-containing protein 18)	MID1	Ovis aries (Sheep)	629	Up	GABRB1	GABRE
101117818	A0A6P3TH99	A0A6P3TH99_SHEEP	unreviewed	E3 ubiquitin-protein ligase Midline-1 (EC 2.3.2.27) (RING finger protein Midline-1) (RING-type E3 ubiquitin transferase Midline-1) (Tripartite motif-containing protein 18)	MID1	Ovis aries (Sheep)	667	Up	GABRA4	GABRE
101117818	W5PLW9	W5PLW9_SHEEP	unreviewed	E3 ubiquitin-protein ligase Midline-1 (EC 2.3.2.27) (RING finger protein Midline-1) (RING-type E3 ubiquitin transferase Midline-1) (Tripartite motif-containing protein 18)	MID1	Ovis aries (Sheep)	667	Up	CD83	GABRB1
101105161	A0A6P3E5R6	A0A6P3E5R6_SHEEP	unreviewed	Neuronal protein 3.1 (Neuronal regeneration-related protein) (Protein p311)	NREP	Ovis aries (Sheep)	68	Up	CD83	GABRA4
101117112	A0A6P3EEC7	A0A6P3EEC7_SHEEP	unreviewed	interferon alpha-inducible protein 27, mitochondrial isoform X1	LOC101117112	Ovis aries (Sheep)	175	Up	CD83	GABRE
101117112	A0A6P7D3R7	A0A6P7D3R7_SHEEP	unreviewed	interferon alpha-inducible protein 27-like protein 1 (interferon alpha-inducible protein 27-like protein 1 isoform X2)	LOC114108759 LOC101117112	Ovis aries (Sheep)	165	Up	MID1	NEK6
443315	P21814	UTMP_SHEEP	reviewed	Uterine milk protein (UTMP)	SERPINA14	Ovis aries (Sheep)	429	Up	CD83	NEK6
101122252	A0A6P3E1D0	A0A6P3E1D0_SHEEP	unreviewed	ceramide synthase 6 isoform X1	CERS6	Ovis aries (Sheep)	392	Up	ARHGEF25	MID1
101122252	A0A6P3E8M1	A0A6P3E8M1_SHEEP	unreviewed	ceramide synthase 6 isoform X2	CERS6	Ovis aries (Sheep)	384	Up	SERPINA14	TMPRSS11A
101122252	A0A6P3YG19	A0A6P3YG19_SHEEP	unreviewed	ceramide synthase 6 isoform X3	CERS6	Ovis aries (Sheep)	360	Up	CD83	SERPINA14
101121776	A0A6P3YM71	A0A6P3YM71_SHEEP	unreviewed	gamma-aminobutyric acid receptor subunit alpha-4	GABRA4	Ovis aries (Sheep)	555	Up	MID1	PIK3R3
101121776	W5Q1Y4	W5Q1Y4_SHEEP	unreviewed	Uncharacterized protein	GABRA4	Ovis aries (Sheep)	555	Up	INHBE	MID1
101119960	A0A6P3TJL5	A0A6P3TJL5_SHEEP	unreviewed	HECT-type E3 ubiquitin transferase (EC 2.3.2.26)	HECW2	Ovis aries (Sheep)	1440	Up	CD83	INHBE
101110710	Q4LBD7	Q4LBD7_SHEEP	unreviewed	MHC class I antigen	ovar-MHCI-G6	Ovis aries (Sheep)	349	Up	CD83	TMPRSS11A
101116016	A0A6P3EGZ4	A0A6P3EGZ4_SHEEP	unreviewed	transcriptional and immune response regulator	TCIM	Ovis aries (Sheep)	106	Up	CD83	MID1
443095	B2MVW3	B2MVW3_SHEEP	unreviewed	Fibroblast growth factor (FGF)	FGF7	Ovis aries (Sheep)	194	Up	BNC1	OSR1
443095	W5QIL6	W5QIL6_SHEEP	unreviewed	Fibroblast growth factor (FGF)	FGF7	Ovis aries (Sheep)	194	Up	GABRB1	NPY1R
101109886	W5PZV6	W5PZV6_SHEEP	unreviewed	Uncharacterized protein	MYB	Ovis aries (Sheep)	640	Up	GM2A	NPY1R
101110341	A0A6P3E8Z1	A0A6P3E8Z1_SHEEP	unreviewed	Hyaluronan synthase 2 (EC 2.4.1.212) (Hyaluronate synthase 2) (Hyaluronic acid synthase 2)	HAS2	Ovis aries (Sheep)	552	Up	GNG4	PIK3R3
101114493	A0A6P3E654	A0A6P3E654_SHEEP	unreviewed	collagen alpha-2(V) chain	COL5A2	Ovis aries (Sheep)	1499	Up	SLC39A8	TMPRSS11A
101114493	W5Q4M3	W5Q4M3_SHEEP	unreviewed	Uncharacterized protein	COL5A2	Ovis aries (Sheep)	1499	Up
101103355	A0A6P3ECY8	A0A6P3ECY8_SHEEP	unreviewed	CD83 antigen isoform X1	CD83	Ovis aries (Sheep)	199	Up
101103355	A0A6P3T870	A0A6P3T870_SHEEP	unreviewed	CD83 antigen isoform X2	CD83	Ovis aries (Sheep)	198	Up
101103355	W5PTS6	W5PTS6_SHEEP	unreviewed	Ig-like domain-containing protein	CD83	Ovis aries (Sheep)	199	Up
443361	A0A6P3TSX7	A0A6P3TSX7_SHEEP	unreviewed	Neuropeptide Y receptor type 1	NPY1R	Ovis aries (Sheep)	383	Up
443361	W5PW25	W5PW25_SHEEP	unreviewed	Neuropeptide Y receptor type 1	NPY1R	Ovis aries (Sheep)	383	Up
101101901	A0A6P3E9Q8	A0A6P3E9Q8_SHEEP	unreviewed	protein EVI2A	EVI2A	Ovis aries (Sheep)	232	Up
101122798	A0A6P3THC3	A0A6P3THC3_SHEEP	unreviewed	LHFPL tetraspan subfamily member 6 protein	LHFPL6	Ovis aries (Sheep)	200	Up
101111643	A0A6P3TLB7	A0A6P3TLB7_SHEEP	unreviewed	monocarboxylate transporter 4 isoform X1	SLC16A3	Ovis aries (Sheep)	461	Down
101111643	A0A6P7EI73	A0A6P7EI73_SHEEP	unreviewed	monocarboxylate transporter 4 isoform X2	SLC16A3	Ovis aries (Sheep)	412	Down
101111643	W5Q621	W5Q621_SHEEP	unreviewed	MFS domain-containing protein	SLC16A3	Ovis aries (Sheep)	461	Down
101117184	P67982	MT1A_SHEEP	reviewed	Metallothionein-1A (MT-1A) (MTC) (Metallothionein-IA) (MT-IA)	MT1A MT-IA	Ovis aries (Sheep)	61	Down
101123455	A0A6P3E3A4	A0A6P3E3A4_SHEEP	unreviewed	NADH dehydrogenase [ubiquinone] 1 alpha subcomplex subunit 4-like 2	NDUFA4L2	Ovis aries (Sheep)	87	Down
101123455	W5PAZ5	W5PAZ5_SHEEP	unreviewed	Uncharacterized protein	NDUFA4L2	Ovis aries (Sheep)	87	Down
101108778	A0A6P3EBM2	A0A6P3EBM2_SHEEP	unreviewed	cytochrome b-c1 complex subunit 9	LOC101108778	Ovis aries (Sheep)	64	Down
101108778	W5P6B2	W5P6B2_SHEEP	unreviewed	Uncharacterized protein	UQCR10	Ovis aries (Sheep)	64	Down
101112706	A0A6P3EFB7	A0A6P3EFB7_SHEEP	unreviewed	collagen alpha-5(IV) chain isoform X2	COL4A5	Ovis aries (Sheep)	1691	Down
101112706	A0A6P3ENB1	A0A6P3ENB1_SHEEP	unreviewed	collagen alpha-5(IV) chain isoform X4	COL4A5	Ovis aries (Sheep)	1685	Down
101112706	A0A6P3TBC8	A0A6P3TBC8_SHEEP	unreviewed	collagen alpha-5(IV) chain isoform X1	COL4A5	Ovis aries (Sheep)	1694	Down
101112706	A0A6P3TLB4	A0A6P3TLB4_SHEEP	unreviewed	collagen alpha-5(IV) chain isoform X3	COL4A5	Ovis aries (Sheep)	1688	Down
101112706	W5Q9X9	W5Q9X9_SHEEP	unreviewed	Collagen IV NC1 domain-containing protein	COL4A5	Ovis aries (Sheep)	1691	Down
101107748	A0A6P3DZ96	A0A6P3DZ96_SHEEP	unreviewed	olfactomedin-like protein 2B isoform X3	OLFML2B	Ovis aries (Sheep)	759	Down
101107748	A0A6P3THJ1	A0A6P3THJ1_SHEEP	unreviewed	olfactomedin-like protein 2B isoform X2	OLFML2B	Ovis aries (Sheep)	760	Down
101107748	A0A6P3TKG8	A0A6P3TKG8_SHEEP	unreviewed	olfactomedin-like protein 2B isoform X4	OLFML2B	Ovis aries (Sheep)	745	Down
101107748	A0A6P3TR29	A0A6P3TR29_SHEEP	unreviewed	olfactomedin-like protein 2B isoform X1	OLFML2B	Ovis aries (Sheep)	761	Down
101107748	W5PLG3	W5PLG3_SHEEP	unreviewed	Olfactomedin-like domain-containing protein	OLFML2B	Ovis aries (Sheep)	761	Down
100125611	A0A6P3E6S2	A0A6P3E6S2_SHEEP	unreviewed	slit homolog 2 protein isoform X1	SLIT2	Ovis aries (Sheep)	1530	Down
100125611	A0A6P3EDW2	A0A6P3EDW2_SHEEP	unreviewed	slit homolog 2 protein isoform X2	SLIT2	Ovis aries (Sheep)	1522	Down
101117691	P09578	MT1C_SHEEP	reviewed	Metallothionein-1C (MT-1C) (Metallothionein-IC) (MT-IC)	MT1C MT-IC	Ovis aries (Sheep)	61	Down
101113128	W5QAD7	W5QAD7_SHEEP	unreviewed	Collagen IV NC1 domain-containing protein	COL4A6	Ovis aries (Sheep)	1706	Down
101121588	A0A6P3E305	A0A6P3E305_SHEEP	unreviewed	inhibin beta E chain	INHBE	Ovis aries (Sheep)	348	Down
101121588	W5PA02	W5PA02_SHEEP	unreviewed	TGF_BETA_2 domain-containing protein	INHBE	Ovis aries (Sheep)	348	Down
101118266	W5QBE4	W5QBE4_SHEEP	unreviewed	Fibrinogen C-terminal domain-containing protein	FGL2	Ovis aries (Sheep)	441	Down
101108488	W5PUQ1	W5PUQ1_SHEEP	unreviewed	Uncharacterized protein	SLC39A8	Ovis aries (Sheep)	461	Down
101105496	W5PF33	W5PF33_SHEEP	unreviewed	ML domain-containing protein	GM2A	Ovis aries (Sheep)	193	Down
101114541	A0A6P3TTQ2	A0A6P3TTQ2_SHEEP	unreviewed	major facilitator superfamily domain-containing protein 4A	MFSD4A	Ovis aries (Sheep)	512	Down
101114541	W5P1M8	W5P1M8_SHEEP	unreviewed	Uncharacterized protein	MFSD4A	Ovis aries (Sheep)	512	Down
101121013	A0A6P3TEV5	A0A6P3TEV5_SHEEP	unreviewed	Transmembrane protease serine (EC 3.4.21.-)	TMPRSS11A	Ovis aries (Sheep)	403	Down
101121013	A0A6P3TN75	A0A6P3TN75_SHEEP	unreviewed	Transmembrane protease serine (EC 3.4.21.-)	TMPRSS11A	Ovis aries (Sheep)	404	Down
101121013	A0A6P3TPW8	A0A6P3TPW8_SHEEP	unreviewed	Transmembrane protease serine (EC 3.4.21.-)	TMPRSS11A	Ovis aries (Sheep)	417	Down
443045	O97692	O97692_SHEEP	unreviewed	Intercellular adhesion molecule-1	ICAM-1	Ovis aries (Sheep)	530	Down
101111544	A0A6P3YLV4	A0A6P3YLV4_SHEEP	unreviewed	Receptor expression-enhancing protein	REEP2	Ovis aries (Sheep)	254	Down
100141302	A0A6P3CXB1	A0A6P3CXB1_SHEEP	unreviewed	Potassium channel subfamily K member	KCNK3	Ovis aries (Sheep)	402	Down
100141302	E5L8E3	E5L8E3_SHEEP	unreviewed	Potassium channel subfamily K member	KCNK3	Ovis aries (Sheep)	402	Down
101118994	A0A6P3T6P7	A0A6P3T6P7_SHEEP	unreviewed	Secretory carrier-associated membrane protein (Secretory carrier membrane protein)	SCAMP5	Ovis aries (Sheep)	235	Down
101106150	A0A6P3ESW2	A0A6P3ESW2_SHEEP	unreviewed	gamma-aminobutyric acid receptor subunit epsilon	GABRE	Ovis aries (Sheep)	494	Down
101121397	A0A6P3ES82	A0A6P3ES82_SHEEP	unreviewed	leucine-rich repeat-containing protein 3B	LRRC3B	Ovis aries (Sheep)	259	Down
101121397	W5P277	W5P277_SHEEP	unreviewed	LRRNT domain-containing protein	LRRC3B	Ovis aries (Sheep)	259	Down
101118430	W5P792	W5P792_SHEEP	unreviewed	Uncharacterized protein	ARHGEF25	Ovis aries (Sheep)	619	Down
101113823	A0A6P3TAB6	A0A6P3TAB6_SHEEP	unreviewed	neuropeptide Y receptor type 4	LOC101113823	Ovis aries (Sheep)	377	Down
101113823	W5P0I3	W5P0I3_SHEEP	unreviewed	G_PROTEIN_RECEP_F1_2 domain-containing protein	LOC101113823	Ovis aries (Sheep)	377	Down
101116936	W5PML7	W5PML7_SHEEP	unreviewed	Uncharacterized protein	BICDL1	Ovis aries (Sheep)	576	Down
101123093	A0A6P3EH15	A0A6P3EH15_SHEEP	unreviewed	ankyrin repeat and SOCS box protein 9 isoform X1	ASB9	Ovis aries (Sheep)	287	Down
101123093	A0A6P3ERS2	A0A6P3ERS2_SHEEP	unreviewed	ankyrin repeat and SOCS box protein 9 isoform X2	ASB9	Ovis aries (Sheep)	224	Down
101123093	W5PQV0	W5PQV0_SHEEP	unreviewed	Uncharacterized protein	ASB9	Ovis aries (Sheep)	287	Down
101113167	A0A6P3TTJ4	A0A6P3TTJ4_SHEEP	unreviewed	Tyrosine-protein kinase (EC 2.7.10.2)	HCK	Ovis aries (Sheep)	503	Down
101113167	W5NXU7	W5NXU7_SHEEP	unreviewed	Tyrosine-protein kinase (EC 2.7.10.2)	HCK	Ovis aries (Sheep)	503	Down
